# Supplementary material for: ELF5 Suppresses Estrogen Sensitivity and Underpins the Acquisition of Antiestrogen Resistance in Luminal Breast Cancer
Source: PLoS Biol. 2012 Dec 27;10(12):e1001461. doi: 10.1371/journal.pbio.1001461 (PMC3531499; doi:10.1371/journal.pbio.1001461)
Supplement: Table S1 — ELF5 ChIP targets and expression changes in T47D-ELF5-V5 cells. Spreadsheet showing the ELF5 ChIP targets and their changed levels of expression in response to forced ELF5-V5 expression in T47D cells. (XLSX) [file pbio.1001461.s018.xlsx]

## Sheet: Sheet1
closest.Affy.ID	space	start	end	width	name	Distance.to.Affy.ID	geneName	ELF5_Input_24h	ELF5_Input_48h	ELF5_IP_24h	ELF5_IP_48h	ELF5_IP-Input_24h	ELF5_IP-Input_48h	T24.logFC	T24.FDR	T48.logFC	T48.FDR	Affymetrix_gene_assignment	Affymetrix_mrna_assignment
8102800	chr4	139382900	139383098	199	Peak_1110	146	SLC7A11	0.525504	1.06515	2.28584	8.35537	1.76034	7.29022	0.8001	5.995e-05	2.264	2.717e-13	NM_014331 // SLC7A11 // solute carrier family 7, (cationic amino acid transporter, y+ system) member 11 // 4q28-q32 // 23657 /// ENST00000280612 // SLC7A11 // solute carrier family 7, (cationic amino acid transporter, y+ system) member 11 // 4q28-q32 // 23657 /// AF252872 // SLC7A11 // solute carrier family 7, (cationic amino acid transporter, y+ system) member 11 // 4q28-q32 // 23657	NM_014331 // RefSeq // Homo sapiens solute carrier family 7, (cationic amino acid transporter, y+ system) member 11 (SLC7A11), mRNA. // chr4 // 100 // 100 // 38 // 38 // 0 /// ENST00000280612 // ENSEMBL // Cystine/glutamate transporter gene:ENSG00000151012 // chr4 // 100 // 100 // 38 // 38 // 0 /// AF252872 // GenBank // Homo sapiens cystine/glutamate transporter xCT mRNA, complete cds. // chr4 /…
7964460	chr12	56200629	56200829	201	Peak_449	262	DDIT3	2.0811	1.05455	2.2631	8.27224	0.181997	7.21769	0.6843	0.0048959	2.8281	6.127e-13	NM_004083 // DDIT3 // DNA-damage-inducible transcript 3 // 12q13.1-q13.2 // 1649 /// ENST00000346473 // DDIT3 // DNA-damage-inducible transcript 3 // 12q13.1-q13.2 // 1649 /// BC003637 // DDIT3 // DNA-damage-inducible transcript 3 // 12q13.1-q13.2 // 1649 /// S62138 // NR1H3 // nuclear receptor subfamily 1, group H, member 3 // 11p11.2 // 10062	NM_004083 // RefSeq // Homo sapiens DNA-damage-inducible transcript 3 (DDIT3), mRNA. // chr12 // 100 // 100 // 25 // 25 // 0 /// ENST00000346473 // ENSEMBL // DNA damage-inducible transcript 3 gene:ENSG00000175197 // chr12 // 100 // 100 // 25 // 25 // 0 /// BC003637 // GenBank // Homo sapiens DNA-damage-inducible transcript 3, mRNA (cDNA clone MGC:4154 IMAGE:3530545), complete cds. // chr12 // 10…
8064375	chr20	574180	574507	328	Peak_897	7447	SRXN1	1.59414	1.29247	1.52552	10.1385	-0.0686144	8.84607	0.1241	0.135188	0.9316	3.983e-10	NM_080725 // SRXN1 // sulfiredoxin 1 homolog (S. cerevisiae) // 20p13 // 140809 /// ENST00000381962 // SRXN1 // sulfiredoxin 1 homolog (S. cerevisiae) // 20p13 // 140809 /// BC032604 // SRXN1 // sulfiredoxin 1 homolog (S. cerevisiae) // 20p13 // 140809	NM_080725 // RefSeq // Homo sapiens sulfiredoxin 1 homolog (S. cerevisiae) (SRXN1), mRNA. // chr20 // 100 // 97 // 30 // 30 // 0 /// ENST00000381962 // ENSEMBL // Sulfiredoxin-1 gene:ENSG00000172070 // chr20 // 100 // 97 // 30 // 30 // 0 /// BC032604 // GenBank // Homo sapiens sulfiredoxin 1 homolog (S. cerevisiae), mRNA (cDNA clone MGC:45429 IMAGE:5535883), complete cds. // chr20 // 97 // 97 // …
7930074	chr10	104143722	104143937	216	Peak_210	1492	NFKB2	0	0	3.79069	13.3998	3.79069	13.3998	0.1201	0.159934	0.9827	4.884e-10	NM_002502 // NFKB2 // nuclear factor of kappa light polypeptide gene enhancer in B-cells 2 (p49/p100) // 10q24 // 4791 /// NM_001077493 // NFKB2 // nuclear factor of kappa light polypeptide gene enhancer in B-cells 2 (p49/p100) // 10q24 // 4791 /// NM_001077494 // NFKB2 // nuclear factor of kappa light polypeptide gene enhancer in B-cells 2 (p49/p100) // 10q24 // 4791 /// ENST00000428099 // NFKB2…	NM_002502 // RefSeq // Homo sapiens nuclear factor of kappa light polypeptide gene enhancer in B-cells 2 (p49/p100) (NFKB2), transcript variant 2, mRNA. // chr10 // 100 // 96 // 26 // 26 // 0 /// NM_001077493 // RefSeq // Homo sapiens nuclear factor of kappa light polypeptide gene enhancer in B-cells 2 (p49/p100) (NFKB2), transcript variant 3, mRNA. // chr10 // 100 // 96 // 26 // 26 // 0 /// NM_0…
7930074	chr10	104117795	104118091	297	Peak_209	27378	NFKB2	2.11263	1.78421	4.1353	12.4408	2.02266	10.6566	0.1201	0.159934	0.9827	4.884e-10	NM_002502 // NFKB2 // nuclear factor of kappa light polypeptide gene enhancer in B-cells 2 (p49/p100) // 10q24 // 4791 /// NM_001077493 // NFKB2 // nuclear factor of kappa light polypeptide gene enhancer in B-cells 2 (p49/p100) // 10q24 // 4791 /// NM_001077494 // NFKB2 // nuclear factor of kappa light polypeptide gene enhancer in B-cells 2 (p49/p100) // 10q24 // 4791 /// ENST00000428099 // NFKB2…	NM_002502 // RefSeq // Homo sapiens nuclear factor of kappa light polypeptide gene enhancer in B-cells 2 (p49/p100) (NFKB2), transcript variant 2, mRNA. // chr10 // 100 // 96 // 26 // 26 // 0 /// NM_001077493 // RefSeq // Homo sapiens nuclear factor of kappa light polypeptide gene enhancer in B-cells 2 (p49/p100) (NFKB2), transcript variant 3, mRNA. // chr10 // 100 // 96 // 26 // 26 // 0 /// NM_0…
7997346	chr16	76625739	76626046	308	Peak_669	12049	CLEC3A	0	0.344098	1.47689	5.1985	1.47689	4.8544	0.0928	0.270701	-1.0978	8.586e-10	NM_005752 // CLEC3A // C-type lectin domain family 3, member A // 16q23 // 10143 /// ENST00000299642 // CLEC3A // C-type lectin domain family 3, member A // 16q23 // 10143 /// AY358376 // CLEC3A // C-type lectin domain family 3, member A // 16q23 // 10143	NM_005752 // RefSeq // Homo sapiens C-type lectin domain family 3, member A (CLEC3A), mRNA. // chr16 // 100 // 100 // 29 // 29 // 0 /// ENST00000299642 // ENSEMBL // C-type lectin domain family 3 member A gene:ENSG00000166509 // chr16 // 100 // 100 // 29 // 29 // 0 /// AY358376 // GenBank // Homo sapiens clone DNA64852 CLECSF1 (UNQ700) mRNA, complete cds. // chr16 // 100 // 83 // 24 // 24 // 0
8092905	chr3	195874402	195874746	345	Peak_1071	179	LSG1	2.72805	1.84317	4.35105	13.7444	1.623	11.9013	0.0799	0.186795	0.6709	1.453e-09	NM_018385 // LSG1 // large subunit GTPase 1 homolog (S. cerevisiae) // 3q29 // 55341 /// ENST00000265245 // LSG1 // large subunit GTPase 1 homolog (S. cerevisiae) // 3q29 // 55341 /// BC068500 // LSG1 // large subunit GTPase 1 homolog (S. cerevisiae) // 3q29 // 55341 /// ENST00000437613 // LSG1 // large subunit GTPase 1 homolog (S. cerevisiae) // 3q29 // 55341 /// ENST00000427461 // LSG1 // large…	NM_018385 // RefSeq // Homo sapiens large subunit GTPase 1 homolog (S. cerevisiae) (LSG1), mRNA. // chr3 // 100 // 100 // 41 // 41 // 0 /// ENST00000265245 // ENSEMBL // Large subunit GTPase 1 homolog gene:ENSG00000041802 // chr3 // 100 // 100 // 41 // 41 // 0 /// BC068500 // GenBank // Homo sapiens large subunit GTPase 1 homolog (S. cerevisiae), mRNA (cDNA clone MGC:87237 IMAGE:30343878), comple…
7958174	chr12	103207337	103207477	141	Peak_466	2651	TXNRD1	2.96668	3.00659	2.25828	11.3556	-0.708392	8.34899	0.1055	0.195565	0.7976	9.062e-09	NM_003330 // TXNRD1 // thioredoxin reductase 1 // 12q23-q24.1 // 7296 /// NM_001093771 // TXNRD1 // thioredoxin reductase 1 // 12q23-q24.1 // 7296 /// NM_182742 // TXNRD1 // thioredoxin reductase 1 // 12q23-q24.1 // 7296 /// NM_182729 // TXNRD1 // thioredoxin reductase 1 // 12q23-q24.1 // 7296 /// NM_182743 // TXNRD1 // thioredoxin reductase 1 // 12q23-q24.1 // 7296 /// ENST00000429002 // TXNRD1 …	NM_003330 // RefSeq // Homo sapiens thioredoxin reductase 1 (TXNRD1), transcript variant 1, mRNA. // chr12 // 100 // 89 // 24 // 24 // 0 /// NM_001093771 // RefSeq // Homo sapiens thioredoxin reductase 1 (TXNRD1), transcript variant 5, mRNA. // chr12 // 100 // 89 // 24 // 24 // 0 /// NM_182742 // RefSeq // Homo sapiens thioredoxin reductase 1 (TXNRD1), transcript variant 2, mRNA. // chr12 // 100 …
8064218	chr20	62082674	62082863	190	Peak_962	6	PRPF6	2.75198	1.1156	2.87294	7.45469	0.120962	6.33908	0.0764	0.214633	0.6064	1.2e-08	NM_012469 // PRPF6 // PRP6 pre-mRNA processing factor 6 homolog (S. cerevisiae) // 20q13.33 // 24148 /// ENST00000266079 // PRPF6 // PRP6 pre-mRNA processing factor 6 homolog (S. cerevisiae) // 20q13.33 // 24148 /// AF026031 // PRPF6 // PRP6 pre-mRNA processing factor 6 homolog (S. cerevisiae) // 20q13.33 // 24148	NM_012469 // RefSeq // Homo sapiens PRP6 pre-mRNA processing factor 6 homolog (S. cerevisiae) (PRPF6), mRNA. // chr20 // 100 // 100 // 26 // 26 // 0 /// ENST00000266079 // ENSEMBL // Pre-mRNA-processing factor 6 gene:ENSG00000101161 // chr20 // 100 // 100 // 26 // 26 // 0 /// AF026031 // GenBank // Homo sapiens putative mitochondrial outer membrane protein import receptor (hTOM) mRNA, nuclear gen…
8139500	chr7	47582131	47582483	353	Peak_1353	36683	TNS3	2.36998	2.10163	9.66465	26.1681	7.29467	24.0664	-0.0452	0.426038	-0.8788	1.588e-08	NM_022748 // TNS3 // tensin 3 // 7p12.3 // 64759 /// ENST00000398879 // TNS3 // tensin 3 // 7p12.3 // 64759 /// ENST00000311160 // TNS3 // tensin 3 // 7p12.3 // 64759 /// BC137133 // TNS3 // tensin 3 // 7p12.3 // 64759 /// BC137134 // TNS3 // tensin 3 // 7p12.3 // 64759 /// AF417489 // TNS3 // tensin 3 // 7p12.3 // 64759 /// AF378756 // TNS3 // tensin 3 // 7p12.3 // 64759 /// AB062750 // TNS3 // …	NM_022748 // RefSeq // Homo sapiens tensin 3 (TNS3), mRNA. // chr7 // 100 // 98 // 42 // 42 // 0 /// ENST00000398879 // ENSEMBL // Isoform 1 of Tensin-3 gene:ENSG00000136205 // chr7 // 100 // 98 // 42 // 42 // 0 /// ENST00000311160 // ENSEMBL // Isoform 1 of Tensin-3 gene:ENSG00000136205 // chr7 // 100 // 95 // 41 // 41 // 0 /// BC137133 // GenBank // Homo sapiens tensin 3, mRNA (cDNA clone MGC:1…
8150757	chr8	53789419	53789653	235	Peak_1494	57	RB1CC1	0.445001	0.450988	3.09707	10.4821	2.65207	10.0311	0.2973	0.0467987	0.9638	2.494e-08	NM_014781 // RB1CC1 // RB1-inducible coiled-coil 1 // 8q11 // 9821 /// NM_001083617 // RB1CC1 // RB1-inducible coiled-coil 1 // 8q11 // 9821 /// ENST00000025008 // RB1CC1 // RB1-inducible coiled-coil 1 // 8q11 // 9821 /// AB059622 // RB1CC1 // RB1-inducible coiled-coil 1 // 8q11 // 9821 /// ENST00000435644 // RB1CC1 // RB1-inducible coiled-coil 1 // 8q11 // 9821	NM_014781 // RefSeq // Homo sapiens RB1-inducible coiled-coil 1 (RB1CC1), transcript variant 1, mRNA. // chr8 // 100 // 100 // 36 // 36 // 0 /// NM_001083617 // RefSeq // Homo sapiens RB1-inducible coiled-coil 1 (RB1CC1), transcript variant 2, mRNA. // chr8 // 100 // 100 // 36 // 36 // 0 /// ENST00000025008 // ENSEMBL // RB1-inducible coiled-coil protein 1 gene:ENSG00000023287 // chr8 // 100 // 1…
8032491	chr19	2414135	2414276	142	Peak_755	6347	LMNB2	0	0	5.12544	9.5409	5.12544	9.5409	-0.0423	0.385327	-0.6159	3.464e-08	NM_032737 // LMNB2 // lamin B2 // 19p13.3 // 84823 /// ENST00000325327 // LMNB2 // lamin B2 // 19p13.3 // 84823 /// BC006551 // LMNB2 // lamin B2 // 19p13.3 // 84823	NM_032737 // RefSeq // Homo sapiens lamin B2 (LMNB2), mRNA. // chr19 // 100 // 100 // 39 // 39 // 0 /// ENST00000325327 // ENSEMBL // Lamin-B2 gene:ENSG00000176619 // chr19 // 100 // 100 // 39 // 39 // 0 /// BC006551 // GenBank // Homo sapiens lamin B2, mRNA (cDNA clone MGC:2538 IMAGE:2961134), complete cds. // chr19 // 100 // 79 // 31 // 31 // 0
8073858	chr22	45071177	45071344	168	Peak_997	115	GTSE1	1.86742	1.89254	3.79069	11.7299	1.92327	9.8374	-0.0507	0.408878	-0.8039	5.616e-08	NM_016426 // GTSE1 // G-2 and S-phase expressed 1 // 22q13.2-q13.3 // 51512 /// BC075828 // GTSE1 // G-2 and S-phase expressed 1 // 22q13.2-q13.3 // 51512 /// ENST00000160874 // GTSE1 // G-2 and S-phase expressed 1 // 22q13.2-q13.3 // 51512 /// ENST00000454366 // GTSE1 // G-2 and S-phase expressed 1 // 22q13.2-q13.3 // 51512 /// ENST00000361934 // GTSE1 // G-2 and S-phase expressed 1 // 22q13.2-q…	NM_016426 // RefSeq // Homo sapiens G-2 and S-phase expressed 1 (GTSE1), mRNA. // chr22 // 100 // 100 // 42 // 42 // 0 /// BC075828 // GenBank // Homo sapiens G-2 and S-phase expressed 1, mRNA (cDNA clone MGC:88566 IMAGE:5092448), complete cds. // chr22 // 100 // 83 // 35 // 35 // 0 /// ENST00000160874 // ENSEMBL // G-2 and S-phase expressed 1 gene:ENSG00000075218 // chr22 // 100 // 100 // 42 // …
7916316	chr1	54076843	54076995	153	Peak_28	256	TMEM48	1.367	0	2.67578	10.0625	1.30878	10.0625	0.0045	0.552518	-0.6242	1.104e-07	NM_018087 // TMEM48 // transmembrane protein 48 // 1p32.3 // 55706 /// ENST00000371429 // TMEM48 // transmembrane protein 48 // 1p32.3 // 55706 /// BC003082 // TMEM48 // transmembrane protein 48 // 1p32.3 // 55706 /// DQ141696 // TMEM48 // transmembrane protein 48 // 1p32.3 // 55706 /// AK295000 // TMEM48 // transmembrane protein 48 // 1p32.3 // 55706 /// AK302910 // TMEM48 // transmembrane prote…	NM_018087 // RefSeq // Homo sapiens transmembrane protein 48 (TMEM48), mRNA. // chr1 // 100 // 92 // 23 // 23 // 0 /// ENST00000371429 // ENSEMBL // Isoform 1 of Nucleoporin NDC1 gene:ENSG00000058804 // chr1 // 100 // 92 // 23 // 23 // 0 /// BC003082 // GenBank // Homo sapiens transmembrane protein 48, mRNA (cDNA clone MGC:970 IMAGE:3509727), complete cds. // chr1 // 100 // 92 // 23 // 23 // 0 //…
7978706	chr14	37137327	37137516	190	Peak_535	3281	FOXA1	2.20159	1.6734	2.39412	7.45469	0.192534	5.78128	-0.1038	0.19364	-0.6195	1.823e-07	NM_004496 // FOXA1 // forkhead box A1 // 14q12-q13 // 3169 /// ENST00000250448 // FOXA1 // forkhead box A1 // 14q12-q13 // 3169 /// BC033890 // FOXA1 // forkhead box A1 // 14q12-q13 // 3169	NM_004496 // RefSeq // Homo sapiens forkhead box A1 (FOXA1), mRNA. // chr14 // 100 // 97 // 29 // 29 // 0 /// ENST00000250448 // ENSEMBL // Hepatocyte nuclear factor 3-alpha gene:ENSG00000129514 // chr14 // 100 // 97 // 29 // 29 // 0 /// BC033890 // GenBank // Homo sapiens forkhead box A1, mRNA (cDNA clone MGC:33105 IMAGE:5269380), complete cds. // chr14 // 100 // 93 // 28 // 28 // 0
7978706	chr14	37127087	37127208	122	Peak_534	6993	FOXA1	3.4287	0	2.60998	6.56204	-0.818716	6.56204	-0.1038	0.19364	-0.6195	1.823e-07	NM_004496 // FOXA1 // forkhead box A1 // 14q12-q13 // 3169 /// ENST00000250448 // FOXA1 // forkhead box A1 // 14q12-q13 // 3169 /// BC033890 // FOXA1 // forkhead box A1 // 14q12-q13 // 3169	NM_004496 // RefSeq // Homo sapiens forkhead box A1 (FOXA1), mRNA. // chr14 // 100 // 97 // 29 // 29 // 0 /// ENST00000250448 // ENSEMBL // Hepatocyte nuclear factor 3-alpha gene:ENSG00000129514 // chr14 // 100 // 97 // 29 // 29 // 0 /// BC033890 // GenBank // Homo sapiens forkhead box A1, mRNA (cDNA clone MGC:33105 IMAGE:5269380), complete cds. // chr14 // 100 // 93 // 28 // 28 // 0
7978706	chr14	37083496	37083634	139	Peak_533	50575	FOXA1	1.50468	0.762462	3.92704	15.0633	2.42236	14.3008	-0.1038	0.19364	-0.6195	1.823e-07	NM_004496 // FOXA1 // forkhead box A1 // 14q12-q13 // 3169 /// ENST00000250448 // FOXA1 // forkhead box A1 // 14q12-q13 // 3169 /// BC033890 // FOXA1 // forkhead box A1 // 14q12-q13 // 3169	NM_004496 // RefSeq // Homo sapiens forkhead box A1 (FOXA1), mRNA. // chr14 // 100 // 97 // 29 // 29 // 0 /// ENST00000250448 // ENSEMBL // Hepatocyte nuclear factor 3-alpha gene:ENSG00000129514 // chr14 // 100 // 97 // 29 // 29 // 0 /// BC033890 // GenBank // Homo sapiens forkhead box A1, mRNA (cDNA clone MGC:33105 IMAGE:5269380), complete cds. // chr14 // 100 // 93 // 28 // 28 // 0
8150797	chr8	54918281	54918480	200	Peak_1497	380	ATP6V1H	1.04575	2.11965	3.8665	11.3927	2.82075	9.27306	0.128	0.159441	0.6538	2.549e-07	NM_015941 // ATP6V1H // ATPase, H+ transporting, lysosomal 50/57kDa, V1 subunit H // 8q11.2 // 51606 /// NM_213620 // ATP6V1H // ATPase, H+ transporting, lysosomal 50/57kDa, V1 subunit H // 8q11.2 // 51606 /// NM_213619 // ATP6V1H // ATPase, H+ transporting, lysosomal 50/57kDa, V1 subunit H // 8q11.2 // 51606 /// ENST00000359530 // ATP6V1H // ATPase, H+ transporting, lysosomal 50/57kDa, V1 subuni…	NM_015941 // RefSeq // Homo sapiens ATPase, H+ transporting, lysosomal 50/57kDa, V1 subunit H (ATP6V1H), transcript variant 1, mRNA. // chr8 // 100 // 93 // 40 // 40 // 0 /// NM_213620 // RefSeq // Homo sapiens ATPase, H+ transporting, lysosomal 50/57kDa, V1 subunit H (ATP6V1H), transcript variant 3, mRNA. // chr8 // 100 // 93 // 40 // 40 // 0 /// NM_213619 // RefSeq // Homo sapiens ATPase, H+ tr…
8150797	chr8	54918567	54918749	183	Peak_1498	658	ATP6V1H	0	1.15828	4.47426	7.06681	4.47426	5.90853	0.128	0.159441	0.6538	2.549e-07	NM_015941 // ATP6V1H // ATPase, H+ transporting, lysosomal 50/57kDa, V1 subunit H // 8q11.2 // 51606 /// NM_213620 // ATP6V1H // ATPase, H+ transporting, lysosomal 50/57kDa, V1 subunit H // 8q11.2 // 51606 /// NM_213619 // ATP6V1H // ATPase, H+ transporting, lysosomal 50/57kDa, V1 subunit H // 8q11.2 // 51606 /// ENST00000359530 // ATP6V1H // ATPase, H+ transporting, lysosomal 50/57kDa, V1 subuni…	NM_015941 // RefSeq // Homo sapiens ATPase, H+ transporting, lysosomal 50/57kDa, V1 subunit H (ATP6V1H), transcript variant 1, mRNA. // chr8 // 100 // 93 // 40 // 40 // 0 /// NM_213620 // RefSeq // Homo sapiens ATPase, H+ transporting, lysosomal 50/57kDa, V1 subunit H (ATP6V1H), transcript variant 3, mRNA. // chr8 // 100 // 93 // 40 // 40 // 0 /// NM_213619 // RefSeq // Homo sapiens ATPase, H+ tr…
8150797	chr8	54663230	54663448	219	Peak_1496	254661	ATP6V1H	2.38756	2.41969	3.32334	9.27951	0.93578	6.85982	0.128	0.159441	0.6538	2.549e-07	NM_015941 // ATP6V1H // ATPase, H+ transporting, lysosomal 50/57kDa, V1 subunit H // 8q11.2 // 51606 /// NM_213620 // ATP6V1H // ATPase, H+ transporting, lysosomal 50/57kDa, V1 subunit H // 8q11.2 // 51606 /// NM_213619 // ATP6V1H // ATPase, H+ transporting, lysosomal 50/57kDa, V1 subunit H // 8q11.2 // 51606 /// ENST00000359530 // ATP6V1H // ATPase, H+ transporting, lysosomal 50/57kDa, V1 subuni…	NM_015941 // RefSeq // Homo sapiens ATPase, H+ transporting, lysosomal 50/57kDa, V1 subunit H (ATP6V1H), transcript variant 1, mRNA. // chr8 // 100 // 93 // 40 // 40 // 0 /// NM_213620 // RefSeq // Homo sapiens ATPase, H+ transporting, lysosomal 50/57kDa, V1 subunit H (ATP6V1H), transcript variant 3, mRNA. // chr8 // 100 // 93 // 40 // 40 // 0 /// NM_213619 // RefSeq // Homo sapiens ATPase, H+ tr…
8150797	chr8	54639569	54639775	207	Peak_1495	278328	ATP6V1H	1.51558	2.55996	5.7135	10.4124	4.19792	7.85249	0.128	0.159441	0.6538	2.549e-07	NM_015941 // ATP6V1H // ATPase, H+ transporting, lysosomal 50/57kDa, V1 subunit H // 8q11.2 // 51606 /// NM_213620 // ATP6V1H // ATPase, H+ transporting, lysosomal 50/57kDa, V1 subunit H // 8q11.2 // 51606 /// NM_213619 // ATP6V1H // ATPase, H+ transporting, lysosomal 50/57kDa, V1 subunit H // 8q11.2 // 51606 /// ENST00000359530 // ATP6V1H // ATPase, H+ transporting, lysosomal 50/57kDa, V1 subuni…	NM_015941 // RefSeq // Homo sapiens ATPase, H+ transporting, lysosomal 50/57kDa, V1 subunit H (ATP6V1H), transcript variant 1, mRNA. // chr8 // 100 // 93 // 40 // 40 // 0 /// NM_213620 // RefSeq // Homo sapiens ATPase, H+ transporting, lysosomal 50/57kDa, V1 subunit H (ATP6V1H), transcript variant 3, mRNA. // chr8 // 100 // 93 // 40 // 40 // 0 /// NM_213619 // RefSeq // Homo sapiens ATPase, H+ tr…
7944435	chr11	118497376	118497501	126	Peak_361	41	MIZF	3.31985	3.36452	3.24916	12.2187	-0.0706887	8.85417	0.1703	0.0893626	0.6352	2.573e-07	NM_015517 // HINFP // histone H4 transcription factor // 11q23.3 // 25988 /// NM_198971 // HINFP // histone H4 transcription factor // 11q23.3 // 25988 /// ENST00000350777 // HINFP // histone H4 transcription factor // 11q23.3 // 25988 /// ENST00000437496 // HINFP // histone H4 transcription factor // 11q23.3 // 25988 /// BC017234 // HINFP // histone H4 transcription factor // 11q23.3 // 25988	NM_015517 // RefSeq // Homo sapiens histone H4 transcription factor (HINFP), transcript variant 1, mRNA. // chr11 // 97 // 100 // 29 // 30 // 0 /// NM_198971 // RefSeq // Homo sapiens histone H4 transcription factor (HINFP), transcript variant 2, mRNA. // chr11 // 97 // 97 // 28 // 29 // 0 /// ENST00000350777 // ENSEMBL // Histone H4 transcription factor gene:ENSG00000172273 // chr11 // 100 // 97…
8114653	chr5	140709736	140709915	180	Peak_1222	29390	TAF7	1.74292	0.58879	5.05425	8.89521	3.31133	8.30642	0.168	0.0735782	0.5632	3.086e-07	NM_005642 // TAF7 // TAF7 RNA polymerase II, TATA box binding protein (TBP)-associated factor, 55kDa // 5q31 // 6879 /// ENST00000313368 // TAF7 // TAF7 RNA polymerase II, TATA box binding protein (TBP)-associated factor, 55kDa // 5q31 // 6879 /// BC032737 // TAF7 // TAF7 RNA polymerase II, TATA box binding protein (TBP)-associated factor, 55kDa // 5q31 // 6879	NM_005642 // RefSeq // Homo sapiens TAF7 RNA polymerase II, TATA box binding protein (TBP)-associated factor, 55kDa (TAF7), mRNA. // chr5 // 100 // 100 // 28 // 28 // 0 /// ENST00000313368 // ENSEMBL // Transcription initiation factor TFIID subunit 7 gene:ENSG00000178913 // chr5 // 100 // 100 // 28 // 28 // 0 /// BC032737 // GenBank // Homo sapiens TAF7 RNA polymerase II, TATA box binding protein…
7960221	chr12	368565	368868	304	Peak_380	65	JARID1A	1.71999	0.697252	5.23714	15.8007	3.51715	15.1034	0.2363	0.0731751	0.7551	5.627e-07	NM_005056 // KDM5A // lysine (K)-specific demethylase 5A // 12p11 // 5927 /// NM_001042603 // KDM5A // lysine (K)-specific demethylase 5A // 12p11 // 5927 /// ENST00000399787 // KDM5A // lysine (K)-specific demethylase 5A // 12p11 // 5927 /// ENST00000399788 // KDM5A // lysine (K)-specific demethylase 5A // 12p11 // 5927 /// ENST00000382815 // KDM5A // lysine (K)-specific demethylase 5A // 12p11 …	NM_005056 // RefSeq // Homo sapiens lysine (K)-specific demethylase 5A (KDM5A), transcript variant 2, mRNA. // chr12 // 100 // 100 // 42 // 42 // 0 /// NM_001042603 // RefSeq // Homo sapiens lysine (K)-specific demethylase 5A (KDM5A), transcript variant 1, mRNA. // chr12 // 100 // 95 // 40 // 40 // 0 /// ENST00000399787 // ENSEMBL // retinoblastoma binding protein 2 isoform 2 gene:ENSG00000073614…
7969613	chr13	92768907	92769098	192	Peak_501	92024	GPC6	0	1.10398	2.6061	9.30148	2.6061	8.1975	0.0312	0.44164	-0.5117	6.052e-07	NM_005708 // GPC6 // glypican 6 // 13q32 // 10082 /// ENST00000377047 // GPC6 // glypican 6 // 13q32 // 10082 /// AY358462 // GPC6 // glypican 6 // 13q32 // 10082 /// ENST00000428510 // GPC6 // glypican 6 // 13q32 // 10082	NM_005708 // RefSeq // Homo sapiens glypican 6 (GPC6), mRNA. // chr13 // 100 // 93 // 27 // 27 // 0 /// ENST00000377047 // ENSEMBL // Glypican-6 gene:ENSG00000183098 // chr13 // 100 // 93 // 27 // 27 // 0 /// AY358462 // GenBank // Homo sapiens clone DNA50914 GPC6 (UNQ369) mRNA, complete cds. // chr13 // 100 // 93 // 27 // 27 // 0 /// ENST00000428510 // ENSEMBL // cDNA FLJ58478, highly similar to…
7905355	chr1	149404973	149405264	292	Peak_57	78	SCNM1	2.86508	1.45181	4.05033	6.74873	1.18525	5.29692	0.099	0.208637	0.5631	6.899e-07	NM_024041 // SCNM1 // sodium channel modifier 1 // 1q21.3 // 79005 /// ENST00000368905 // SCNM1 // sodium channel modifier 1 // 1q21.3 // 79005 /// ENST00000368902 // SCNM1 // sodium channel modifier 1 // 1q21.3 // 79005 /// AK056322 // SCNM1 // sodium channel modifier 1 // 1q21.3 // 79005	NM_024041 // RefSeq // Homo sapiens sodium channel modifier 1 (SCNM1), mRNA. // chr1 // 100 // 85 // 22 // 22 // 0 /// ENST00000368905 // ENSEMBL // Isoform 1 of Sodium channel modifier 1 gene:ENSG00000163156 // chr1 // 100 // 85 // 22 // 22 // 0 /// ENST00000368902 // ENSEMBL // Isoform 2 of Sodium channel modifier 1 gene:ENSG00000163156 // chr1 // 100 // 92 // 24 // 24 // 0 /// AK056322 // GenB…
8040440	chr2	17798797	17798917	121	Peak_817	63	GEN1	0	0	2.25562	10.6878	2.25562	10.6878	0.0224	0.518453	-0.8387	7.221e-07	NM_182625 // GEN1 // Gen homolog 1, endonuclease (Drosophila) // 2p24.2 // 348654 /// NM_001130009 // GEN1 // Gen homolog 1, endonuclease (Drosophila) // 2p24.2 // 348654 /// ENST00000317402 // GEN1 // Gen homolog 1, endonuclease (Drosophila) // 2p24.2 // 348654 /// ENST00000381254 // GEN1 // Gen homolog 1, endonuclease (Drosophila) // 2p24.2 // 348654 /// BC117204 // GEN1 // Gen homolog 1, endon…	NM_182625 // RefSeq // Homo sapiens Gen homolog 1, endonuclease (Drosophila) (GEN1), transcript variant 1, mRNA. // chr2 // 100 // 100 // 39 // 39 // 0 /// NM_001130009 // RefSeq // Homo sapiens Gen homolog 1, endonuclease (Drosophila) (GEN1), transcript variant 2, mRNA. // chr2 // 100 // 95 // 37 // 37 // 0 /// ENST00000317402 // ENSEMBL // Flap endonuclease GEN homolog 1 gene:ENSG00000178295 //…
7944850	chr11	123997845	123998194	350	Peak_369	168	TBRG1	2.68908	3.02807	3.89899	8.26961	1.20992	5.24154	0.1929	0.0975621	0.6875	7.385e-07	NM_032811 // TBRG1 // transforming growth factor beta regulator 1 // 11q24.2 // 84897 /// NR_016021 // TBRG1 // transforming growth factor beta regulator 1 // 11q24.2 // 84897 /// ENST00000441174 // TBRG1 // transforming growth factor beta regulator 1 // 11q24.2 // 84897 /// BC041043 // TBRG1 // transforming growth factor beta regulator 1 // 11q24.2 // 84897 /// ENST00000284290 // TBRG1 // transf…	NM_032811 // RefSeq // Homo sapiens transforming growth factor beta regulator 1 (TBRG1), transcript variant 1, mRNA. // chr11 // 100 // 82 // 27 // 27 // 0 /// NR_016021 // RefSeq // Homo sapiens transforming growth factor beta regulator 1 (TBRG1), transcript variant 2, transcribed RNA. // chr11 // 100 // 76 // 25 // 25 // 0 /// ENST00000441174 // ENSEMBL // Isoform 1 of Transforming growth facto…
8136839	chr7	142528277	142528409	133	Peak_1417	10852	PIP	1.57256	1.59372	2.0521	13.8907	0.479541	12.297	0.7321	0.0319295	1.487	8.169e-07	NM_002652 // PIP // prolactin-induced protein // 7q34 // 5304 /// ENST00000291009 // PIP // prolactin-induced protein // 7q34 // 5304 /// BC010950 // PIP // prolactin-induced protein // 7q34 // 5304	NM_002652 // RefSeq // Homo sapiens prolactin-induced protein (PIP), mRNA. // chr7 // 100 // 96 // 27 // 27 // 0 /// ENST00000291009 // ENSEMBL // Prolactin-inducible protein gene:ENSG00000159763 // chr7 // 100 // 100 // 28 // 28 // 0 /// BC010950 // GenBank // Homo sapiens prolactin-induced protein, mRNA (cDNA clone MGC:13610 IMAGE:4250950), complete cds. // chr7 // 100 // 100 // 28 // 28 // 0
7963721	chr12	52437316	52437470	155	Peak_438	30007	CALCOCO1	2.02404	2.73503	3.2282	11.1245	1.20416	8.3895	0.2215	0.104733	0.8009	9.709e-07	NM_020898 // CALCOCO1 // calcium binding and coiled-coil domain 1 // 12q13.13 // 57658 /// NR_026554 // CALCOCO1 // calcium binding and coiled-coil domain 1 // 12q13.13 // 57658 /// NM_001143682 // CALCOCO1 // calcium binding and coiled-coil domain 1 // 12q13.13 // 57658 /// ENST00000262059 // CALCOCO1 // calcium binding and coiled-coil domain 1 // 12q13.13 // 57658 /// AB040969 // CALCOCO1 // ca…	NM_020898 // RefSeq // Homo sapiens calcium binding and coiled-coil domain 1 (CALCOCO1), transcript variant 1, mRNA. // chr12 // 100 // 95 // 35 // 35 // 0 /// NR_026554 // RefSeq // Homo sapiens calcium binding and coiled-coil domain 1 (CALCOCO1), transcript variant 3, transcribed RNA. // chr12 // 100 // 89 // 33 // 33 // 0 /// NM_001143682 // RefSeq // Homo sapiens calcium binding and coiled-co…
7909503	chr1	208462239	208462344	106	Peak_90	10426	SERTAD4	0.986559	1.99967	3.43308	14.5241	2.44652	12.5244	0.1957	0.195843	-1.0295	1.023e-06	NM_019605 // SERTAD4 // SERTA domain containing 4 // 1q32.1-q41 // 56256 /// ENST00000367012 // SERTAD4 // SERTA domain containing 4 // 1q32.1-q41 // 56256 /// BC012083 // SERTAD4 // SERTA domain containing 4 // 1q32.1-q41 // 56256	NM_019605 // RefSeq // Homo sapiens SERTA domain containing 4 (SERTAD4), mRNA. // chr1 // 100 // 92 // 23 // 23 // 0 /// ENST00000367012 // ENSEMBL // SERTA domain-containing protein 4 gene:ENSG00000082497 // chr1 // 100 // 92 // 23 // 23 // 0 /// BC012083 // GenBank // Homo sapiens SERTA domain containing 4, mRNA (cDNA clone MGC:19998 IMAGE:4564813), complete cds. // chr1 // 100 // 92 // 23 // 2…
8009685	chr17	70254856	70255031	176	Peak_728	1314	SLC9A3R1	1.78253	1.80652	1.80919	8.74747	0.026659	6.94095	0.0162	0.503506	-0.4622	1.048e-06	NM_004252 // SLC9A3R1 // solute carrier family 9 (sodium/hydrogen exchanger), member 3 regulator 1 // 17q25.1 // 9368 /// ENST00000262613 // SLC9A3R1 // solute carrier family 9 (sodium/hydrogen exchanger), member 3 regulator 1 // 17q25.1 // 9368 /// AF036241 // SLC9A3R1 // solute carrier family 9 (sodium/hydrogen exchanger), member 3 regulator 1 // 17q25.1 // 9368 /// ENST00000413388 // SLC9A3R1 …	NM_004252 // RefSeq // Homo sapiens solute carrier family 9 (sodium/hydrogen exchanger), member 3 regulator 1 (SLC9A3R1), mRNA. // chr17 // 100 // 100 // 31 // 31 // 0 /// ENST00000262613 // ENSEMBL // Na(+)/H(+) exchange regulatory cofactor NHE-RF1 gene:ENSG00000109062 // chr17 // 100 // 100 // 31 // 31 // 0 /// AF036241 // GenBank // Homo sapiens Na+/H+ exchange regulatory co-factor (NHERF) mRN…
8132070	chr7	30600721	30601003	283	Peak_1348	257	GARS	2.95619	0.748991	4.98281	10.0098	2.02662	9.26084	0.207	0.0397664	0.4578	1.096e-06	NM_002047 // GARS // glycyl-tRNA synthetase // 7p15 // 2617 /// ENST00000389266 // GARS // glycyl-tRNA synthetase // 7p15 // 2617 /// BC007755 // GARS // glycyl-tRNA synthetase // 7p15 // 2617 /// ENST00000454308 // GARS // glycyl-tRNA synthetase // 7p15 // 2617 /// ENST00000444666 // GARS // glycyl-tRNA synthetase // 7p15 // 2617	NM_002047 // RefSeq // Homo sapiens glycyl-tRNA synthetase (GARS), mRNA. // chr7 // 100 // 100 // 46 // 46 // 0 /// ENST00000389266 // ENSEMBL // Glycyl-tRNA synthetase gene:ENSG00000106105 // chr7 // 100 // 100 // 46 // 46 // 0 /// BC007755 // GenBank // Homo sapiens glycyl-tRNA synthetase, mRNA (cDNA clone MGC:13304 IMAGE:4109682), complete cds. // chr7 // 100 // 96 // 44 // 44 // 0 /// ENST000…
7921492	chr1	158172162	158172413	252	Peak_66	9623	IGSF9	2.48989	3.36452	3.06865	10.0193	0.578765	6.65481	-0.2677	0.0430458	-0.6054	1.583e-06	NM_001135050 // IGSF9 // immunoglobulin superfamily, member 9 // 1q22-q23 // 57549 /// NM_020789 // IGSF9 // immunoglobulin superfamily, member 9 // 1q22-q23 // 57549 /// ENST00000368094 // IGSF9 // immunoglobulin superfamily, member 9 // 1q22-q23 // 57549 /// ENST00000361509 // IGSF9 // immunoglobulin superfamily, member 9 // 1q22-q23 // 57549 /// BC030141 // IGSF9 // immunoglobulin superfamily,…	NM_001135050 // RefSeq // Homo sapiens immunoglobulin superfamily, member 9 (IGSF9), transcript variant 1, mRNA. // chr1 // 100 // 97 // 29 // 29 // 0 /// NM_020789 // RefSeq // Homo sapiens immunoglobulin superfamily, member 9 (IGSF9), transcript variant 2, mRNA. // chr1 // 100 // 93 // 28 // 28 // 0 /// ENST00000368094 // ENSEMBL // Protein turtle homolog A gene:ENSG00000085552 // chr1 // 100 /…
7914791	chr1	35440341	35440634	294	Peak_13	9257	SFPQ	1.77849	1.44194	2.93972	7.12175	1.16123	5.67981	0.0129	0.519007	-0.4495	1.921e-06	NM_005066 // SFPQ // splicing factor proline/glutamine-rich (polypyrimidine tract binding protein associated) // 1p34.3 // 6421 /// ENST00000357214 // SFPQ // splicing factor proline/glutamine-rich (polypyrimidine tract binding protein associated) // 1p34.3 // 6421 /// BC051192 // SFPQ // splicing factor proline/glutamine-rich (polypyrimidine tract binding protein associated) // 1p34.3 // 6421	NM_005066 // RefSeq // Homo sapiens splicing factor proline/glutamine-rich (polypyrimidine tract binding protein associated) (SFPQ), mRNA. // chr1 // 100 // 91 // 30 // 30 // 0 /// ENST00000357214 // ENSEMBL // Isoform Long of Splicing factor, proline- and glutamine-rich gene:ENSG00000116560 // chr1 // 100 // 91 // 30 // 30 // 0 /// BC051192 // GenBank // Homo sapiens splicing factor proline/glut…
7927536	chr10	51293272	51293481	210	Peak_174	58244	NCOA4	0	0	0	0	0	0	0.182	0.0639914	0.488	1.927e-06	NM_005437 // NCOA4 // nuclear receptor coactivator 4 // 10q11.2 // 8031 /// NM_001145260 // NCOA4 // nuclear receptor coactivator 4 // 10q11.2 // 8031 /// NM_001145261 // NCOA4 // nuclear receptor coactivator 4 // 10q11.2 // 8031 /// NM_001145263 // NCOA4 // nuclear receptor coactivator 4 // 10q11.2 // 8031 /// NM_001145262 // NCOA4 // nuclear receptor coactivator 4 // 10q11.2 // 8031 /// ENST000…	NM_005437 // RefSeq // Homo sapiens nuclear receptor coactivator 4 (NCOA4), transcript variant 5, mRNA. // chr10 // 100 // 96 // 25 // 25 // 0 /// NM_001145260 // RefSeq // Homo sapiens nuclear receptor coactivator 4 (NCOA4), transcript variant 1, mRNA. // chr10 // 100 // 88 // 23 // 23 // 0 /// NM_001145261 // RefSeq // Homo sapiens nuclear receptor coactivator 4 (NCOA4), transcript variant 2, m…
8066402	chr20	42279503	42279667	165	Peak_941	6840	C20orf111	1.90137	1.92695	3.85961	7.46451	1.95824	5.53756	0.3543	0.0665866	0.9599	2.238e-06	NM_016470 // C20orf111 // chromosome 20 open reading frame 111 // 20q13.11 // 51526 /// ENST00000255174 // C20orf111 // chromosome 20 open reading frame 111 // 20q13.11 // 51526 /// ENST00000372970 // C20orf111 // chromosome 20 open reading frame 111 // 20q13.11 // 51526 /// BC064973 // C20orf111 // chromosome 20 open reading frame 111 // 20q13.11 // 51526	NM_016470 // RefSeq // Homo sapiens chromosome 20 open reading frame 111 (C20orf111), mRNA. // chr20 // 100 // 100 // 26 // 26 // 0 /// ENST00000255174 // ENSEMBL // Uncharacterized protein C20orf111 gene:ENSG00000132823 // chr20 // 100 // 100 // 26 // 26 // 0 /// ENST00000372970 // ENSEMBL // Uncharacterized protein C20orf111 gene:ENSG00000132823 // chr20 // 100 // 92 // 24 // 24 // 0 /// BC0649…
7913814	chr1	25431579	25431684	106	Peak_10	131	SYF2	2.95968	0	1.2874	10.4574	-1.67227	10.4574	0.2182	0.128892	0.8196	2.313e-06	NM_015484 // SYF2 // SYF2 homolog, RNA splicing factor (S. cerevisiae) // 1p36.11 // 25949 /// NM_207170 // SYF2 // SYF2 homolog, RNA splicing factor (S. cerevisiae) // 1p36.11 // 25949 /// ENST00000236273 // SYF2 // SYF2 homolog, RNA splicing factor (S. cerevisiae) // 1p36.11 // 25949 /// ENST00000354361 // SYF2 // SYF2 homolog, RNA splicing factor (S. cerevisiae) // 1p36.11 // 25949 /// BC01086…	NM_015484 // RefSeq // Homo sapiens SYF2 homolog, RNA splicing factor (S. cerevisiae) (SYF2), transcript variant 1, mRNA. // chr1 // 100 // 100 // 33 // 33 // 0 /// NM_207170 // RefSeq // Homo sapiens SYF2 homolog, RNA splicing factor (S. cerevisiae) (SYF2), transcript variant 2, mRNA. // chr1 // 100 // 91 // 30 // 30 // 0 /// ENST00000236273 // ENSEMBL // Pre-mRNA-splicing factor SYF2 gene:ENSG0…
7913814	chr1	25300550	25300791	242	Peak_9	130830	SYF2	0.432129	0.875887	3.00749	13.487	2.57536	12.6111	0.2182	0.128892	0.8196	2.313e-06	NM_015484 // SYF2 // SYF2 homolog, RNA splicing factor (S. cerevisiae) // 1p36.11 // 25949 /// NM_207170 // SYF2 // SYF2 homolog, RNA splicing factor (S. cerevisiae) // 1p36.11 // 25949 /// ENST00000236273 // SYF2 // SYF2 homolog, RNA splicing factor (S. cerevisiae) // 1p36.11 // 25949 /// ENST00000354361 // SYF2 // SYF2 homolog, RNA splicing factor (S. cerevisiae) // 1p36.11 // 25949 /// BC01086…	NM_015484 // RefSeq // Homo sapiens SYF2 homolog, RNA splicing factor (S. cerevisiae) (SYF2), transcript variant 1, mRNA. // chr1 // 100 // 100 // 33 // 33 // 0 /// NM_207170 // RefSeq // Homo sapiens SYF2 homolog, RNA splicing factor (S. cerevisiae) (SYF2), transcript variant 2, mRNA. // chr1 // 100 // 91 // 30 // 30 // 0 /// ENST00000236273 // ENSEMBL // Pre-mRNA-splicing factor SYF2 gene:ENSG0…
8090591	chr3	130825270	130825455	186	Peak_1041	17111	PLXND1	2.24893	1.13959	2.93473	7.94609	0.685796	6.8065	-0.1246	0.195239	-0.6023	2.608e-06	NM_015103 // PLXND1 // plexin D1 // 3q22.1 // 23129 /// ENST00000324093 // PLXND1 // plexin D1 // 3q22.1 // 23129 /// AY116661 // PLXND1 // plexin D1 // 3q22.1 // 23129 /// ENST00000393239 // PLXND1 // plexin D1 // 3q22.1 // 23129	NM_015103 // RefSeq // Homo sapiens plexin D1 (PLXND1), mRNA. // chr3 // 98 // 95 // 58 // 59 // 0 /// ENST00000324093 // ENSEMBL // Isoform 1 of Plexin-D1 gene:ENSG00000004399 // chr3 // 100 // 98 // 61 // 61 // 0 /// AY116661 // GenBank // Homo sapiens plexin D1 (PLXND1) mRNA, complete cds. // chr3 // 97 // 95 // 57 // 59 // 0 /// ENST00000393239 // ENSEMBL // Isoform 2 of Plexin-D1 gene:ENSG00…
7953150	chr12	2937609	2937833	225	Peak_384	1019	TEAD4	3.25345	0.942065	2.42604	11.2216	-0.827413	10.2796	-0.0019	0.562148	-0.5336	2.682e-06	NM_003213 // TEAD4 // TEA domain family member 4 // 12p13.3-p13.2 // 7004 /// NM_201443 // TEAD4 // TEA domain family member 4 // 12p13.3-p13.2 // 7004 /// NM_201441 // TEAD4 // TEA domain family member 4 // 12p13.3-p13.2 // 7004 /// ENST00000359864 // TEAD4 // TEA domain family member 4 // 12p13.3-p13.2 // 7004 /// ENST00000443986 // TEAD4 // TEA domain family member 4 // 12p13.3-p13.2 // 7004 /…	NM_003213 // RefSeq // Homo sapiens TEA domain family member 4 (TEAD4), transcript variant 1, mRNA. // chr12 // 100 // 95 // 40 // 40 // 0 /// NM_201443 // RefSeq // Homo sapiens TEA domain family member 4 (TEAD4), transcript variant 3, mRNA. // chr12 // 100 // 86 // 36 // 36 // 0 /// NM_201441 // RefSeq // Homo sapiens TEA domain family member 4 (TEAD4), transcript variant 2, mRNA. // chr12 // 1…
8122182	chr6	134315736	134316067	332	Peak_1303	8	TBPL1	0.629972	0.319224	5.89155	14.4681	5.26158	14.1489	0.2898	0.0749193	0.8171	2.817e-06	NM_004865 // TBPL1 // TBP-like 1 // 6q22.1-q22.3 // 9519 /// ENST00000237264 // TBPL1 // TBP-like 1 // 6q22.1-q22.3 // 9519 /// ENST00000275230 // SLC2A12 // solute carrier family 2 (facilitated glucose transporter), member 12 // 6q23.2 // 154091 /// BC000381 // TBPL1 // TBP-like 1 // 6q22.1-q22.3 // 9519 /// AF136570 // TBPL1 // TBP-like 1 // 6q22.1-q22.3 // 9519 /// AF130312 // TBPL1 // TBP-lik…	NM_004865 // RefSeq // Homo sapiens TBP-like 1 (TBPL1), mRNA. // chr6 // 93 // 100 // 28 // 30 // 0 /// ENST00000237264 // ENSEMBL // TATA box-binding protein-like protein 1 gene:ENSG00000028839 // chr6 // 100 // 100 // 30 // 30 // 0 /// ENST00000275230 // ENSEMBL // Solute carrier family 2, facilitated glucose transporter member 12 gene:ENSG00000146411 // chr6 // 100 // 13 // 4 // 4 // 0 /// BC0…
8002218	chr16	66829223	66829364	142	Peak_665	1405	RBM35B	1.47289	1.49271	4.16442	7.37252	2.69153	5.87981	-0.1402	0.163568	-0.5975	2.892e-06	NM_024939 // ESRP2 // epithelial splicing regulatory protein 2 // 16q22.1 // 80004 /// ENST00000251366 // ESRP2 // epithelial splicing regulatory protein 2 // 16q22.1 // 80004 /// BC069241 // ESRP2 // epithelial splicing regulatory protein 2 // 16q22.1 // 80004	NM_024939 // RefSeq // Homo sapiens epithelial splicing regulatory protein 2 (ESRP2), mRNA. // chr16 // 100 // 100 // 27 // 27 // 0 /// ENST00000251366 // ENSEMBL // Isoform 2 of Epithelial splicing regulatory protein 2 gene:ENSG00000103067 // chr16 // 100 // 100 // 27 // 27 // 0 /// BC069241 // GenBank // Homo sapiens epithelial splicing regulatory protein 2, mRNA (cDNA clone IMAGE:6429279). // …
8002218	chr16	66825511	66825691	181	Peak_664	2287	RBM35B	4.04435	0.585537	3.26711	12.5886	-0.777235	12.0031	-0.1402	0.163568	-0.5975	2.892e-06	NM_024939 // ESRP2 // epithelial splicing regulatory protein 2 // 16q22.1 // 80004 /// ENST00000251366 // ESRP2 // epithelial splicing regulatory protein 2 // 16q22.1 // 80004 /// BC069241 // ESRP2 // epithelial splicing regulatory protein 2 // 16q22.1 // 80004	NM_024939 // RefSeq // Homo sapiens epithelial splicing regulatory protein 2 (ESRP2), mRNA. // chr16 // 100 // 100 // 27 // 27 // 0 /// ENST00000251366 // ENSEMBL // Isoform 2 of Epithelial splicing regulatory protein 2 gene:ENSG00000103067 // chr16 // 100 // 100 // 27 // 27 // 0 /// BC069241 // GenBank // Homo sapiens epithelial splicing regulatory protein 2, mRNA (cDNA clone IMAGE:6429279). // …
7909689	chr1	212454307	212454577	271	Peak_93	66548	SMYD2	0.385887	2.34647	3.18921	7.49894	2.80333	5.15247	0.0118	0.539905	-0.6994	3.071e-06	NM_020197 // SMYD2 // SET and MYND domain containing 2 // 1q32.3-q41 // 56950 /// ENST00000366957 // SMYD2 // SET and MYND domain containing 2 // 1q32.3-q41 // 56950 /// BC049367 // SMYD2 // SET and MYND domain containing 2 // 1q32.3-q41 // 56950 /// ENST00000415093 // SMYD2 // SET and MYND domain containing 2 // 1q32.3-q41 // 56950 /// ENST00000416415 // SMYD2 // SET and MYND domain containing 2…	NM_020197 // RefSeq // Homo sapiens SET and MYND domain containing 2 (SMYD2), mRNA. // chr1 // 100 // 75 // 30 // 30 // 0 /// ENST00000366957 // ENSEMBL // SET and MYND domain-containing protein 2 gene:ENSG00000143499 // chr1 // 100 // 75 // 30 // 30 // 0 /// BC049367 // GenBank // Homo sapiens SET and MYND domain containing 2, mRNA (cDNA clone MGC:57151 IMAGE:4826617), complete cds. // chr1 // 1…
7947274	chr11	30499908	30500012	105	Peak_231	58556	MPPED2	0.995955	3.02807	6.0651	14.6624	5.06915	11.6344	0.2262	0.078831	-0.6459	3.086e-06	NM_001584 // MPPED2 // metallophosphoesterase domain containing 2 // 11p13 // 744 /// NM_001145399 // MPPED2 // metallophosphoesterase domain containing 2 // 11p13 // 744 /// ENST00000358117 // MPPED2 // metallophosphoesterase domain containing 2 // 11p13 // 744 /// U57911 // MPPED2 // metallophosphoesterase domain containing 2 // 11p13 // 744 /// ENST00000448418 // MPPED2 // metallophosphoestera…	NM_001584 // RefSeq // Homo sapiens metallophosphoesterase domain containing 2 (MPPED2), transcript variant 1, mRNA. // chr11 // 97 // 100 // 34 // 35 // 0 /// NM_001145399 // RefSeq // Homo sapiens metallophosphoesterase domain containing 2 (MPPED2), transcript variant 2, mRNA. // chr11 // 100 // 83 // 29 // 29 // 0 /// ENST00000358117 // ENSEMBL // Metallophosphoesterase domain-containing prote…
8152133	chr8	103320192	103320325	134	Peak_1538	164	RRM2B	1.56083	1.58183	2.71572	10.5701	1.15489	8.98825	0.1215	0.176356	0.532	3.598e-06	NM_015713 // RRM2B // ribonucleotide reductase M2 B (TP53 inducible) // 8q23.1 // 50484 /// ENST00000251810 // RRM2B // ribonucleotide reductase M2 B (TP53 inducible) // 8q23.1 // 50484 /// AB036063 // RRM2B // ribonucleotide reductase M2 B (TP53 inducible) // 8q23.1 // 50484 /// ENST00000395912 // RRM2B // ribonucleotide reductase M2 B (TP53 inducible) // 8q23.1 // 50484 /// ENST00000395908 // R…	NM_015713 // RefSeq // Homo sapiens ribonucleotide reductase M2 B (TP53 inducible) (RRM2B), mRNA. // chr8 // 100 // 100 // 34 // 34 // 0 /// ENST00000251810 // ENSEMBL // Isoform 1 of Ribonucleoside-diphosphate reductase subunit M2 B gene:ENSG00000048392 // chr8 // 100 // 100 // 34 // 34 // 0 /// AB036063 // GenBank // Homo sapiens p53R2 mRNA for ribonucleotide reductase, complete cds. // chr8 //…
7978558	chr14	34085711	34085993	283	Peak_528	7258	EAPP	0	0	0	0	0	0	0.3092	0.0580638	0.7438	4.114e-06	NM_018453 // EAPP // E2F-associated phosphoprotein // 14q13.1 // 55837 /// ENST00000250454 // EAPP // E2F-associated phosphoprotein // 14q13.1 // 55837 /// BC001245 // EAPP // E2F-associated phosphoprotein // 14q13.1 // 55837	NM_018453 // RefSeq // Homo sapiens E2F-associated phosphoprotein (EAPP), mRNA. // chr14 // 100 // 100 // 35 // 35 // 0 /// ENST00000250454 // ENSEMBL // E2F-associated phosphoprotein gene:ENSG00000129518 // chr14 // 100 // 100 // 35 // 35 // 0 /// BC001245 // GenBank // Homo sapiens E2F-associated phosphoprotein, mRNA (cDNA clone MGC:4957 IMAGE:3460193), complete cds. // chr14 // 91 // 100 // 32…
8130374	chr6	153365511	153365703	193	Peak_1317	19811	FBXO5	1.08368	0	1.17845	7.65789	0.0947707	7.65789	0.2388	0.135531	-0.8645	4.992e-06	NM_012177 // FBXO5 // F-box protein 5 // 6q25.2 // 26271 /// NM_001142522 // FBXO5 // F-box protein 5 // 6q25.2 // 26271 /// ENST00000229758 // FBXO5 // F-box protein 5 // 6q25.2 // 26271 /// ENST00000367241 // FBXO5 // F-box protein 5 // 6q25.2 // 26271 /// BC018905 // FBXO5 // F-box protein 5 // 6q25.2 // 26271	NM_012177 // RefSeq // Homo sapiens F-box protein 5 (FBXO5), transcript variant 1, mRNA. // chr6 // 100 // 100 // 30 // 30 // 0 /// NM_001142522 // RefSeq // Homo sapiens F-box protein 5 (FBXO5), transcript variant 2, mRNA. // chr6 // 100 // 83 // 25 // 25 // 0 /// ENST00000229758 // ENSEMBL // F-box only protein 5 gene:ENSG00000112029 // chr6 // 100 // 100 // 30 // 30 // 0 /// ENST00000367241 //…
7987385	chr15	35191693	35191950	258	Peak_589	14126	MEIS2	1.21599	2.05392	2.64467	8.59286	1.42867	6.53894	0.4169	0.0091331	0.5454	5.12e-06	NM_172316 // MEIS2 // Meis homeobox 2 // 15q14 // 4212 /// NM_170677 // MEIS2 // Meis homeobox 2 // 15q14 // 4212 /// NM_170674 // MEIS2 // Meis homeobox 2 // 15q14 // 4212 /// NM_002399 // MEIS2 // Meis homeobox 2 // 15q14 // 4212 /// NM_172315 // MEIS2 // Meis homeobox 2 // 15q14 // 4212 /// NM_170675 // MEIS2 // Meis homeobox 2 // 15q14 // 4212 /// NM_170676 // MEIS2 // Meis homeobox 2 // 15q1…	NM_172316 // RefSeq // Homo sapiens Meis homeobox 2 (MEIS2), transcript variant h, mRNA. // chr15 // 100 // 83 // 39 // 39 // 0 /// NM_170677 // RefSeq // Homo sapiens Meis homeobox 2 (MEIS2), transcript variant a, mRNA. // chr15 // 100 // 81 // 38 // 38 // 0 /// NM_170674 // RefSeq // Homo sapiens Meis homeobox 2 (MEIS2), transcript variant b, mRNA. // chr15 // 100 // 81 // 38 // 38 // 0 /// NM_…
8008795	chr17	54642003	54642153	151	Peak_721	26	C17orf71	2.07765	2.80748	2.71122	10.6036	0.633566	7.79608	0.3733	0.0128984	0.5175	5.181e-06	NM_018149 // C17orf71 // chromosome 17 open reading frame 71 // 17q22 // 55181 /// ENST00000300917 // C17orf71 // chromosome 17 open reading frame 71 // 17q22 // 55181 /// AF349467 // C17orf71 // chromosome 17 open reading frame 71 // 17q22 // 55181	NM_018149 // RefSeq // Homo sapiens chromosome 17 open reading frame 71 (C17orf71), mRNA. // chr17 // 100 // 100 // 25 // 25 // 0 /// ENST00000300917 // ENSEMBL // Isoform 1 of Protein SMG8 gene:ENSG00000167447 // chr17 // 100 // 100 // 25 // 25 // 0 /// AF349467 // GenBank // Homo sapiens amplified in breast cancer 2 (ABC2) mRNA, complete cds. // chr17 // 100 // 92 // 24 // 23 // 0
8094743	chr4	39869582	39869830	249	Peak_1091	5307	RHOH	0.419981	0.425632	3.47099	11.1293	3.05101	10.7037	-0.0124	0.542402	-0.7682	5.253e-06	NM_004310 // RHOH // ras homolog gene family, member H // 4p13 // 399 /// ENST00000381799 // RHOH // ras homolog gene family, member H // 4p13 // 399 /// BC014261 // RHOH // ras homolog gene family, member H // 4p13 // 399	NM_004310 // RefSeq // Homo sapiens ras homolog gene family, member H (RHOH), mRNA. // chr4 // 100 // 100 // 32 // 32 // 0 /// ENST00000381799 // ENSEMBL // Rho-related GTP-binding protein RhoH gene:ENSG00000168421 // chr4 // 100 // 100 // 32 // 32 // 0 /// BC014261 // GenBank // Homo sapiens ras homolog gene family, member H, mRNA (cDNA clone MGC:20656 IMAGE:4763104), complete cds. // chr4 // 10…
7900395	chr1	40378742	40378855	114	Peak_21	20729	RLF	0.917327	1.85934	4.78824	17.2862	3.87091	15.4269	0.3014	0.058359	0.7104	5.404e-06	NM_012421 // RLF // rearranged L-myc fusion // 1p32 // 6018 /// ENST00000372771 // RLF // rearranged L-myc fusion // 1p32 // 6018 /// U22377 // RLF // rearranged L-myc fusion // 1p32 // 6018	NM_012421 // RefSeq // Homo sapiens rearranged L-myc fusion (RLF), mRNA. // chr1 // 100 // 100 // 30 // 30 // 0 /// ENST00000372771 // ENSEMBL // Zinc finger protein Rlf gene:ENSG00000117000 // chr1 // 100 // 100 // 30 // 30 // 0 /// U22377 // GenBank // Human Zn-15 related zinc finger protein (rlf) mRNA, complete cds. // chr1 // 100 // 100 // 30 // 30 // 0
7900395	chr1	40378568	40378736	169	Peak_20	20875	RLF	1.85637	2.50846	5.11407	10.9318	3.2577	8.42329	0.3014	0.058359	0.7104	5.404e-06	NM_012421 // RLF // rearranged L-myc fusion // 1p32 // 6018 /// ENST00000372771 // RLF // rearranged L-myc fusion // 1p32 // 6018 /// U22377 // RLF // rearranged L-myc fusion // 1p32 // 6018	NM_012421 // RefSeq // Homo sapiens rearranged L-myc fusion (RLF), mRNA. // chr1 // 100 // 100 // 30 // 30 // 0 /// ENST00000372771 // ENSEMBL // Zinc finger protein Rlf gene:ENSG00000117000 // chr1 // 100 // 100 // 30 // 30 // 0 /// U22377 // GenBank // Human Zn-15 related zinc finger protein (rlf) mRNA, complete cds. // chr1 // 100 // 100 // 30 // 30 // 0
8052689	chr2	65513158	65513318	161	Peak_830	523	SPRED2	0	1.31655	3.10789	10.7099	3.10789	9.3934	-0.1757	0.130313	-0.6138	5.64e-06	NM_181784 // SPRED2 // sprouty-related, EVH1 domain containing 2 // 2p14 // 200734 /// NM_001128210 // SPRED2 // sprouty-related, EVH1 domain containing 2 // 2p14 // 200734 /// ENST00000356388 // SPRED2 // sprouty-related, EVH1 domain containing 2 // 2p14 // 200734 /// ENST00000443619 // SPRED2 // sprouty-related, EVH1 domain containing 2 // 2p14 // 200734 /// AY299090 // SPRED2 // sprouty-relate…	NM_181784 // RefSeq // Homo sapiens sprouty-related, EVH1 domain containing 2 (SPRED2), transcript variant 1, mRNA. // chr2 // 100 // 100 // 38 // 38 // 0 /// NM_001128210 // RefSeq // Homo sapiens sprouty-related, EVH1 domain containing 2 (SPRED2), transcript variant 2, mRNA. // chr2 // 100 // 89 // 34 // 34 // 0 /// ENST00000356388 // ENSEMBL // Sprouty-related, EVH1 domain-containing protein 2…
8150089	chr8	29665867	29666107	241	Peak_1429	394104	TMEM66	0.867845	0	3.01997	14.8206	2.15212	14.8206	0.1298	0.134312	0.4611	5.806e-06	NM_016127 // TMEM66 // transmembrane protein 66 // 8p12 // 51669 /// ENST00000256255 // TMEM66 // transmembrane protein 66 // 8p12 // 51669 /// AY359104 // TMEM66 // transmembrane protein 66 // 8p12 // 51669	NM_016127 // RefSeq // Homo sapiens transmembrane protein 66 (TMEM66), mRNA. // chr8 // 100 // 100 // 30 // 30 // 0 /// ENST00000256255 // ENSEMBL // Transmembrane protein 66 gene:ENSG00000133872 // chr8 // 100 // 100 // 30 // 30 // 0 /// AY359104 // GenBank // Homo sapiens clone DNA96889 AAAC1967 (UNQ1967) mRNA, complete cds. // chr8 // 100 // 100 // 30 // 30 // 0
8110841	chr5	1687028	1687212	185	Peak_1135	110144	LPCAT1	1.69582	0	0.98353	7.98904	-0.712285	7.98904	-0.1132	0.181741	-0.4848	5.841e-06	NM_024830 // LPCAT1 // lysophosphatidylcholine acyltransferase 1 // 5p15.33 // 79888 /// ENST00000283415 // LPCAT1 // lysophosphatidylcholine acyltransferase 1 // 5p15.33 // 79888 /// AB244719 // LPCAT1 // lysophosphatidylcholine acyltransferase 1 // 5p15.33 // 79888	NM_024830 // RefSeq // Homo sapiens lysophosphatidylcholine acyltransferase 1 (LPCAT1), mRNA. // chr5 // 100 // 100 // 43 // 43 // 0 /// ENST00000283415 // ENSEMBL // Lysophosphatidylcholine acyltransferase 1 gene:ENSG00000153395 // chr5 // 100 // 100 // 43 // 43 // 0 /// AB244719 // GenBank // Homo sapiens LPCAT1 mRNA for LPC acyltransferase, complete cds. // chr5 // 100 // 72 // 31 // 31 // 0
8016982	chr17	53784467	53784668	202	Peak_720	105	SUPT4H1	1.5531	2.09866	1.80152	9.7556	0.248417	7.65694	0.1325	0.178878	0.5619	5.864e-06	NM_003168 // SUPT4H1 // suppressor of Ty 4 homolog 1 (S. cerevisiae) // 17q21-q23 // 6827 /// ENST00000225504 // SUPT4H1 // suppressor of Ty 4 homolog 1 (S. cerevisiae) // 17q21-q23 // 6827 /// U43923 // SUPT4H1 // suppressor of Ty 4 homolog 1 (S. cerevisiae) // 17q21-q23 // 6827	NM_003168 // RefSeq // Homo sapiens suppressor of Ty 4 homolog 1 (S. cerevisiae) (SUPT4H1), mRNA. // chr17 // 88 // 83 // 21 // 24 // 0 /// ENST00000225504 // ENSEMBL // Transcription elongation factor SPT4 gene:ENSG00000213246 // chr17 // 100 // 83 // 24 // 24 // 0 /// U43923 // GenBank // Human transcription factor SUPT4H mRNA, complete cds. // chr17 // 88 // 83 // 21 // 24 // 0
7949545	chr11	65526107	65526436	330	Peak_304	207	EIF1AD	1.26758	0.642317	5.65157	9.33064	4.38399	8.68832	0.0745	0.318609	0.5297	6.133e-06	NM_032325 // EIF1AD // eukaryotic translation initiation factor 1A domain containing // 11q13.1 // 84285 /// ENST00000312234 // EIF1AD // eukaryotic translation initiation factor 1A domain containing // 11q13.1 // 84285 /// BC005131 // EIF1AD // eukaryotic translation initiation factor 1A domain containing // 11q13.1 // 84285	NM_032325 // RefSeq // Homo sapiens eukaryotic translation initiation factor 1A domain containing (EIF1AD), mRNA. // chr11 // 100 // 100 // 24 // 24 // 0 /// ENST00000312234 // ENSEMBL // Probable RNA-binding protein EIF1AD gene:ENSG00000175376 // chr11 // 100 // 100 // 24 // 24 // 0 /// BC005131 // GenBank // Homo sapiens eukaryotic translation initiation factor 1A domain containing, mRNA (cDNA …
7950235	chr11	72171312	72171570	259	Peak_319	10857	STARD10	4.84519	1.63679	3.51261	11.6507	-1.33258	10.0139	-0.0312	0.4674	-0.5106	6.546e-06	NM_006645 // STARD10 // StAR-related lipid transfer (START) domain containing 10 // 11q13 // 10809 /// ENST00000334805 // STARD10 // StAR-related lipid transfer (START) domain containing 10 // 11q13 // 10809 /// BC007919 // STARD10 // StAR-related lipid transfer (START) domain containing 10 // 11q13 // 10809	NM_006645 // RefSeq // Homo sapiens StAR-related lipid transfer (START) domain containing 10 (STARD10), mRNA. // chr11 // 100 // 100 // 30 // 30 // 0 /// ENST00000334805 // ENSEMBL // PCTP-like protein gene:ENSG00000214530 // chr11 // 100 // 100 // 30 // 30 // 0 /// BC007919 // GenBank // Homo sapiens StAR-related lipid transfer (START) domain containing 10, mRNA (cDNA clone MGC:14401 IMAGE:43012…
8114083	chr5	132326273	132326377	105	Peak_1210	828	AFF4	1.99191	3.02807	1.73289	13.4894	-0.259024	10.4614	0.0491	0.427927	0.595	6.548e-06	NM_014423 // AFF4 // AF4/FMR2 family, member 4 // 5q31 // 27125 /// ENST00000265343 // AFF4 // AF4/FMR2 family, member 4 // 5q31 // 27125 /// BC137226 // AFF4 // AF4/FMR2 family, member 4 // 5q31 // 27125 /// ENST00000378595 // AFF4 // AF4/FMR2 family, member 4 // 5q31 // 27125 /// ENST00000339039 // AFF4 // AF4/FMR2 family, member 4 // 5q31 // 27125 /// ENST00000425658 // AFF4 // AF4/FMR2 family…	NM_014423 // RefSeq // Homo sapiens AF4/FMR2 family, member 4 (AFF4), mRNA. // chr5 // 100 // 94 // 30 // 30 // 0 /// ENST00000265343 // ENSEMBL // Isoform 1 of AF4/FMR2 family member 4 gene:ENSG00000072364 // chr5 // 100 // 94 // 30 // 30 // 0 /// BC137226 // GenBank // Homo sapiens AF4/FMR2 family, member 4, mRNA (cDNA clone MGC:168846 IMAGE:9021223), complete cds. // chr5 // 100 // 84 // 27 //…
7927732	chr10	63441391	63441580	190	Peak_179	110137	ARID5B	3.85277	1.1156	2.87294	9.39939	-0.979831	8.28378	-0.0389	0.428338	-0.4674	7.622e-06	NM_032199 // ARID5B // AT rich interactive domain 5B (MRF1-like) // 10q21.2 // 84159 /// ENST00000279873 // ARID5B // AT rich interactive domain 5B (MRF1-like) // 10q21.2 // 84159 /// ENST00000309334 // ARID5B // AT rich interactive domain 5B (MRF1-like) // 10q21.2 // 84159 /// BC015120 // ARID5B // AT rich interactive domain 5B (MRF1-like) // 10q21.2 // 84159 /// ENST00000456911 // ARID5B // AT …	NM_032199 // RefSeq // Homo sapiens AT rich interactive domain 5B (MRF1-like) (ARID5B), mRNA. // chr10 // 100 // 97 // 36 // 36 // 0 /// ENST00000279873 // ENSEMBL // Isoform 1 of AT-rich interactive domain-containing protein 5B gene:ENSG00000150347 // chr10 // 100 // 97 // 36 // 36 // 0 /// ENST00000309334 // ENSEMBL // Isoform 2 of AT-rich interactive domain-containing protein 5B gene:ENSG00000…
7927732	chr10	63466983	63467091	109	Peak_180	135689	ARID5B	0	2.91694	2.08662	10.1695	2.08662	7.25259	-0.0389	0.428338	-0.4674	7.622e-06	NM_032199 // ARID5B // AT rich interactive domain 5B (MRF1-like) // 10q21.2 // 84159 /// ENST00000279873 // ARID5B // AT rich interactive domain 5B (MRF1-like) // 10q21.2 // 84159 /// ENST00000309334 // ARID5B // AT rich interactive domain 5B (MRF1-like) // 10q21.2 // 84159 /// BC015120 // ARID5B // AT rich interactive domain 5B (MRF1-like) // 10q21.2 // 84159 /// ENST00000456911 // ARID5B // AT …	NM_032199 // RefSeq // Homo sapiens AT rich interactive domain 5B (MRF1-like) (ARID5B), mRNA. // chr10 // 100 // 97 // 36 // 36 // 0 /// ENST00000279873 // ENSEMBL // Isoform 1 of AT-rich interactive domain-containing protein 5B gene:ENSG00000150347 // chr10 // 100 // 97 // 36 // 36 // 0 /// ENST00000309334 // ENSEMBL // Isoform 2 of AT-rich interactive domain-containing protein 5B gene:ENSG00000…
8150036	chr8	29200327	29200504	178	Peak_1428	23986	KIF13B	1.175	0.595406	3.32218	10.379	2.14717	9.78362	-0.0461	0.462461	-0.7044	8.866e-06	NM_015254 // KIF13B // kinesin family member 13B // 8p12 // 23303 /// ENST00000357808 // KIF13B // kinesin family member 13B // 8p12 // 23303 /// AF279865 // KIF13B // kinesin family member 13B // 8p12 // 23303 /// ENST00000355514 // KIF13B // kinesin family member 13B // 8p12 // 23303 /// ENST00000404075 // KIF13B // kinesin family member 13B // 8p12 // 23303	NM_015254 // RefSeq // Homo sapiens kinesin family member 13B (KIF13B), mRNA. // chr8 // 100 // 98 // 51 // 51 // 0 /// ENST00000357808 // ENSEMBL // Kinesin-like protein KIF13B gene:ENSG00000197892 // chr8 // 100 // 98 // 51 // 51 // 0 /// AF279865 // GenBank // Homo sapiens kinesin-like protein GAKIN mRNA, complete cds. // chr8 // 100 // 94 // 49 // 49 // 0 /// ENST00000355514 // ENSEMBL // 201…
7929258	chr10	94341191	94341286	96	Peak_196	1466	KIF11	0	2.20796	1.42151	11.5467	1.42151	9.3387	0.2752	0.0879305	-0.7563	8.938e-06	NM_004523 // KIF11 // kinesin family member 11 // 10q24.1 // 3832 /// ENST00000260731 // KIF11 // kinesin family member 11 // 10q24.1 // 3832 /// U37426 // KIF11 // kinesin family member 11 // 10q24.1 // 3832	NM_004523 // RefSeq // Homo sapiens kinesin family member 11 (KIF11), mRNA. // chr10 // 100 // 100 // 26 // 26 // 0 /// ENST00000260731 // ENSEMBL // Kinesin-like protein KIF11 gene:ENSG00000138160 // chr10 // 100 // 100 // 26 // 26 // 0 /// U37426 // GenBank // Human kinesin-like spindle protein HKSP (HKSP) mRNA, complete cds. // chr10 // 100 // 100 // 26 // 26 // 0
8059642	chr2	230656807	230656967	161	Peak_891	15124	SLC16A14	0	0	1.69521	11.8574	1.69521	11.8574	0.3317	0.0408542	0.6215	9.707e-06	NM_152527 // SLC16A14 // solute carrier family 16, member 14 (monocarboxylic acid transporter 14) // 2q36.3 // 151473 /// ENST00000295190 // SLC16A14 // solute carrier family 16, member 14 (monocarboxylic acid transporter 14) // 2q36.3 // 151473 /// BC065524 // SLC16A14 // solute carrier family 16, member 14 (monocarboxylic acid transporter 14) // 2q36.3 // 151473 /// ENST00000457406 // SLC16A14 …	NM_152527 // RefSeq // Homo sapiens solute carrier family 16, member 14 (monocarboxylic acid transporter 14) (SLC16A14), mRNA. // chr2 // 100 // 100 // 24 // 24 // 0 /// ENST00000295190 // ENSEMBL // Isoform 1 of Monocarboxylate transporter 14 gene:ENSG00000163053 // chr2 // 100 // 100 // 24 // 24 // 0 /// BC065524 // GenBank // Homo sapiens solute carrier family 16, member 14 (monocarboxylic aci…
7945110	chr11	125855873	125856103	231	Peak_371	124783	ST3GAL4	2.71624	1.83519	3.93838	8.53087	1.22214	6.69568	-0.2189	0.0760431	-0.5543	1.054e-05	NM_006278 // ST3GAL4 // ST3 beta-galactoside alpha-2,3-sialyltransferase 4 // 11q24.2 // 6484 /// ENST00000392669 // ST3GAL4 // ST3 beta-galactoside alpha-2,3-sialyltransferase 4 // 11q24.2 // 6484 /// ENST00000227495 // ST3GAL4 // ST3 beta-galactoside alpha-2,3-sialyltransferase 4 // 11q24.2 // 6484 /// BC010645 // ST3GAL4 // ST3 beta-galactoside alpha-2,3-sialyltransferase 4 // 11q24.2 // 6484 …	NM_006278 // RefSeq // Homo sapiens ST3 beta-galactoside alpha-2,3-sialyltransferase 4 (ST3GAL4), mRNA. // chr11 // 100 // 80 // 24 // 24 // 0 /// ENST00000392669 // ENSEMBL // Isoform 5 of CMP-N-acetylneuraminate-beta-galactosamide-alpha-2,3-sialyltransferase gene:ENSG00000110080 // chr11 // 100 // 80 // 24 // 24 // 0 /// ENST00000227495 // ENSEMBL // Isoform 5 of CMP-N-acetylneuraminate-beta-ga…
7969569	chr13	87119752	87119836	85	Peak_500	2976	SLITRK5	0	0	1.60547	12.3164	1.60547	12.3164	-0.5583	0.0223233	-0.8291	1.095e-05	NM_015567 // SLITRK5 // SLIT and NTRK-like family, member 5 // 13q31.2 // 26050 /// ENST00000325089 // SLITRK5 // SLIT and NTRK-like family, member 5 // 13q31.2 // 26050 /// BC098106 // SLITRK5 // SLIT and NTRK-like family, member 5 // 13q31.2 // 26050	NM_015567 // RefSeq // Homo sapiens SLIT and NTRK-like family, member 5 (SLITRK5), mRNA. // chr13 // 100 // 100 // 27 // 27 // 0 /// ENST00000325089 // ENSEMBL // SLIT and NTRK-like protein 5 gene:ENSG00000165300 // chr13 // 100 // 100 // 27 // 27 // 0 /// BC098106 // GenBank // Homo sapiens SLIT and NTRK-like family, member 5, mRNA (cDNA clone MGC:119722 IMAGE:40012375), complete cds. // chr13 /…
7951686	chr11	111539984	111540155	172	Peak_356	119	IL18	3.03998	6.16176	5.81827	14.3214	2.77829	8.15968	0.845	0.0144526	1.114	1.181e-05	NM_001562 // IL18 // interleukin 18 (interferon-gamma-inducing factor) // 11q22.2-q22.3 // 3606 /// ENST00000280357 // IL18 // interleukin 18 (interferon-gamma-inducing factor) // 11q22.2-q22.3 // 3606 /// AY266351 // IL18 // interleukin 18 (interferon-gamma-inducing factor) // 11q22.2-q22.3 // 3606	NM_001562 // RefSeq // Homo sapiens interleukin 18 (interferon-gamma-inducing factor) (IL18), mRNA. // chr11 // 100 // 100 // 28 // 28 // 0 /// ENST00000280357 // ENSEMBL // Interleukin-18 gene:ENSG00000150782 // chr11 // 100 // 100 // 28 // 28 // 0 /// AY266351 // GenBank // Homo sapiens DELTA3PRO-IL-18 (IL18) mRNA, complete cds; alternatively spliced. // chr11 // 100 // 100 // 28 // 28 // 0
7978739	chr14	38709184	38709435	252	Peak_538	78	TRAPPC6B	0	1.26169	1.44407	7.81996	1.44407	6.55827	0.2419	0.0762625	0.6066	1.203e-05	NM_001079537 // TRAPPC6B // trafficking protein particle complex 6B // 14q21.1 // 122553 /// NM_177452 // TRAPPC6B // trafficking protein particle complex 6B // 14q21.1 // 122553 /// ENST00000330149 // TRAPPC6B // trafficking protein particle complex 6B // 14q21.1 // 122553 /// ENST00000347691 // TRAPPC6B // trafficking protein particle complex 6B // 14q21.1 // 122553 /// BC047328 // TRAPPC6B // …	NM_001079537 // RefSeq // Homo sapiens trafficking protein particle complex 6B (TRAPPC6B), transcript variant 1, mRNA. // chr14 // 100 // 81 // 29 // 29 // 0 /// NM_177452 // RefSeq // Homo sapiens trafficking protein particle complex 6B (TRAPPC6B), transcript variant 2, mRNA. // chr14 // 100 // 72 // 26 // 26 // 0 /// ENST00000330149 // ENSEMBL // Isoform 1 of Trafficking protein particle comple…
7953564	chr12	6925667	6925881	215	Peak_386	2411	C12orf57	1.45919	0.492941	3.38517	10.8843	1.92598	10.3914	0.1291	0.200925	0.5579	1.209e-05	NM_138425 // C12orf57 // chromosome 12 open reading frame 57 // 12p13.31 // 113246 /// ENST00000229281 // C12orf57 // chromosome 12 open reading frame 57 // 12p13.31 // 113246 /// BC009925 // C12orf57 // chromosome 12 open reading frame 57 // 12p13.31 // 113246	NM_138425 // RefSeq // Homo sapiens chromosome 12 open reading frame 57 (C12orf57), mRNA. // chr12 // 100 // 100 // 26 // 26 // 0 /// ENST00000229281 // ENSEMBL // Protein C10 gene:ENSG00000111678 // chr12 // 100 // 100 // 26 // 26 // 0 /// BC009925 // GenBank // Homo sapiens chromosome 12 open reading frame 57, mRNA (cDNA clone MGC:4750 IMAGE:3537206), complete cds. // chr12 // 100 // 100 // 26 …
8083941	chr3	173950777	173951076	300	Peak_1053	180	ECT2	1.74292	1.4131	4.70045	13.3428	2.95753	11.9297	0.1021	0.28887	-0.6068	1.231e-05	NM_018098 // ECT2 // epithelial cell transforming sequence 2 oncogene // 3q26.1-q26.2 // 1894 /// ENST00000232458 // ECT2 // epithelial cell transforming sequence 2 oncogene // 3q26.1-q26.2 // 1894 /// ENST00000441497 // ECT2 // epithelial cell transforming sequence 2 oncogene // 3q26.1-q26.2 // 1894 /// AY376439 // ECT2 // epithelial cell transforming sequence 2 oncogene // 3q26.1-q26.2 // 1894 …	NM_018098 // RefSeq // Homo sapiens epithelial cell transforming sequence 2 oncogene (ECT2), mRNA. // chr3 // 100 // 90 // 28 // 28 // 0 /// ENST00000232458 // ENSEMBL // Isoform 1 of Protein ECT2 gene:ENSG00000114346 // chr3 // 100 // 94 // 29 // 29 // 0 /// ENST00000441497 // ENSEMBL // Isoform 1 of Protein ECT2 gene:ENSG00000114346 // chr3 // 100 // 90 // 28 // 28 // 0 /// AY376439 // GenBank …
7933855	chr10	63537014	63537196	183	Peak_181	161267	RTKN2	0	0.579138	3.72855	7.73984	3.72855	7.1607	0.1707	0.279235	-0.9789	1.234e-05	NM_145307 // RTKN2 // rhotekin 2 // 10q21.2 // 219790 /// ENST00000373789 // RTKN2 // rhotekin 2 // 10q21.2 // 219790 /// AY150309 // RTKN2 // rhotekin 2 // 10q21.2 // 219790 /// ENST00000395265 // RTKN2 // rhotekin 2 // 10q21.2 // 219790 /// ENST00000315289 // RTKN2 // rhotekin 2 // 10q21.2 // 219790 /// ENST00000395260 // RTKN2 // rhotekin 2 // 10q21.2 // 219790	NM_145307 // RefSeq // Homo sapiens rhotekin 2 (RTKN2), mRNA. // chr10 // 100 // 71 // 17 // 17 // 0 /// ENST00000373789 // ENSEMBL // Isoform 1 of Rhotekin-2 gene:ENSG00000182010 // chr10 // 100 // 71 // 17 // 17 // 0 /// AY150309 // GenBank // Homo sapiens rhotekin-2 (RTKN2) mRNA, complete cds. // chr10 // 100 // 71 // 17 // 17 // 0 /// ENST00000395265 // ENSEMBL // Isoform 2 of Rhotekin-2 gene…
7955663	chr12	51730053	51730162	110	Peak_431	106	TENC1	1.90137	1.92695	2.48118	13.996	0.579809	12.069	-0.0836	0.281574	-0.483	1.27e-05	NM_170754 // TENC1 // tensin like C1 domain containing phosphatase (tensin 2) // 12q13.13 // 23371 /// NM_015319 // TENC1 // tensin like C1 domain containing phosphatase (tensin 2) // 12q13.13 // 23371 /// NM_198316 // TENC1 // tensin like C1 domain containing phosphatase (tensin 2) // 12q13.13 // 23371 /// ENST00000314250 // TENC1 // tensin like C1 domain containing phosphatase (tensin 2) // 12q…	NM_170754 // RefSeq // Homo sapiens tensin like C1 domain containing phosphatase (tensin 2) (TENC1), transcript variant 2, mRNA. // chr12 // 100 // 93 // 42 // 42 // 0 /// NM_015319 // RefSeq // Homo sapiens tensin like C1 domain containing phosphatase (tensin 2) (TENC1), transcript variant 1, mRNA. // chr12 // 100 // 91 // 41 // 41 // 0 /// NM_198316 // RefSeq // Homo sapiens tensin like C1 doma…
7974870	chr14	61287457	61287692	236	Peak_555	11153	SNAPC1	0.443116	0.449077	4.04768	9.39389	3.60457	8.94482	0.3493	0.0332113	0.5678	1.339e-05	NM_003082 // SNAPC1 // small nuclear RNA activating complex, polypeptide 1, 43kDa // 14q22 // 6617 /// ENST00000216294 // SNAPC1 // small nuclear RNA activating complex, polypeptide 1, 43kDa // 14q22 // 6617 /// BC019038 // SNAPC1 // small nuclear RNA activating complex, polypeptide 1, 43kDa // 14q22 // 6617	NM_003082 // RefSeq // Homo sapiens small nuclear RNA activating complex, polypeptide 1, 43kDa (SNAPC1), mRNA. // chr14 // 100 // 100 // 23 // 23 // 0 /// ENST00000216294 // ENSEMBL // snRNA-activating protein complex subunit 1 gene:ENSG00000023608 // chr14 // 100 // 100 // 23 // 23 // 0 /// BC019038 // GenBank // Homo sapiens small nuclear RNA activating complex, polypeptide 1, 43kDa, mRNA (cDNA…
8028227	chr19	42400550	42400694	145	Peak_797	8483	ZNF383	2.88484	0.730912	1.56856	12.7411	-1.31627	12.0102	0.4193	0.0649016	0.9534	1.376e-05	NM_152604 // ZNF383 // zinc finger protein 383 // 19q13.12 // 163087 /// ENST00000352998 // ZNF383 // zinc finger protein 383 // 19q13.12 // 163087 /// ENST00000392155 // ZNF383 // zinc finger protein 383 // 19q13.12 // 163087 /// AY438646 // ZNF383 // zinc finger protein 383 // 19q13.12 // 163087	NM_152604 // RefSeq // Homo sapiens zinc finger protein 383 (ZNF383), mRNA. // chr19 // 100 // 100 // 33 // 33 // 0 /// ENST00000352998 // ENSEMBL // Zinc finger protein 383 gene:ENSG00000188283 // chr19 // 100 // 100 // 33 // 33 // 0 /// ENST00000392155 // ENSEMBL // Zinc finger protein 383 gene:ENSG00000188283 // chr19 // 100 // 91 // 30 // 30 // 0 /// AY438646 // GenBank // Homo sapiens zinc f…
8034408	chr19	12582457	12582695	239	Peak_765	53	ZNF490	0.875107	0.44344	4.37753	9.53365	3.50242	9.0902	0.3179	0.0621106	0.7005	1.521e-05	NM_020714 // ZNF490 // zinc finger protein 490 // 19p13.2 // 57474 /// ENST00000311437 // ZNF490 // zinc finger protein 490 // 19p13.2 // 57474 /// BC038586 // ZNF490 // zinc finger protein 490 // 19p13.2 // 57474 /// ENST00000414906 // ZNF490 // zinc finger protein 490 // 19p13.2 // 57474 /// ENST00000440366 // ZNF490 // zinc finger protein 490 // 19p13.2 // 57474	NM_020714 // RefSeq // Homo sapiens zinc finger protein 490 (ZNF490), mRNA. // chr19 // 100 // 97 // 33 // 33 // 0 /// ENST00000311437 // ENSEMBL // Zinc finger protein 490 gene:ENSG00000188033 // chr19 // 100 // 97 // 33 // 33 // 0 /// BC038586 // GenBank // Homo sapiens zinc finger protein 490, mRNA (cDNA clone MGC:46699 IMAGE:5587423), complete cds. // chr19 // 100 // 97 // 33 // 33 // 0 /// E…
8123006	chr6	158401565	158401663	99	Peak_1321	78808	SYNJ2	1.05632	0	8.27059	14.307	7.21428	14.307	0.0734	0.362851	-0.5789	1.553e-05	NM_003898 // SYNJ2 // synaptojanin 2 // 6q25.3 // 8871 /// ENST00000355585 // SYNJ2 // synaptojanin 2 // 6q25.3 // 8871 /// AF318616 // SYNJ2 // synaptojanin 2 // 6q25.3 // 8871 /// ENST00000367122 // SYNJ2 // synaptojanin 2 // 6q25.3 // 8871 /// ENST00000367121 // SYNJ2 // synaptojanin 2 // 6q25.3 // 8871 /// ENST00000367112 // SYNJ2 // synaptojanin 2 // 6q25.3 // 8871 /// ENST00000449859 // SYN…	NM_003898 // RefSeq // Homo sapiens synaptojanin 2 (SYNJ2), mRNA. // chr6 // 100 // 91 // 40 // 40 // 0 /// ENST00000355585 // ENSEMBL // Isoform 2B2 of Synaptojanin-2 gene:ENSG00000078269 // chr6 // 100 // 91 // 40 // 40 // 0 /// AF318616 // GenBank // Homo sapiens synaptojanin 2 mRNA, complete cds. // chr6 // 100 // 91 // 40 // 40 // 0 /// ENST00000367122 // ENSEMBL // 160 kDa protein gene:ENSG…
8120880	chr6	83132246	83132384	139	Peak_1285	2158	TPBG	0.75234	0.762462	0.981761	8.41771	0.229421	7.65525	-0.1965	0.100594	-0.546	1.562e-05	NM_006670 // TPBG // trophoblast glycoprotein // 6q14-q15 // 7162 /// ENST00000369750 // TPBG // trophoblast glycoprotein // 6q14-q15 // 7162 /// BC037161 // TPBG // trophoblast glycoprotein // 6q14-q15 // 7162	NM_006670 // RefSeq // Homo sapiens trophoblast glycoprotein (TPBG), mRNA. // chr6 // 100 // 100 // 27 // 27 // 0 /// ENST00000369750 // ENSEMBL // Trophoblast glycoprotein gene:ENSG00000146242 // chr6 // 96 // 100 // 26 // 27 // 0 /// BC037161 // GenBank // Homo sapiens trophoblast glycoprotein, mRNA (cDNA clone MGC:15317 IMAGE:4138906), complete cds. // chr6 // 100 // 100 // 27 // 27 // 0
8070194	chr21	35140034	35140256	223	Peak_979	43659	RUNX1	0.468948	0.950514	2.85577	9.38921	2.38682	8.4387	-0.1784	0.170289	-0.673	1.573e-05	NM_001001890 // RUNX1 // runt-related transcription factor 1 // 21q22.3 // 861 /// NM_001754 // RUNX1 // runt-related transcription factor 1 // 21q22.3 // 861 /// NM_001122607 // RUNX1 // runt-related transcription factor 1 // 21q22.3 // 861 /// ENST00000344691 // RUNX1 // runt-related transcription factor 1 // 21q22.3 // 861 /// ENST00000300305 // RUNX1 // runt-related transcription factor 1 // …	NM_001001890 // RefSeq // Homo sapiens runt-related transcription factor 1 (RUNX1), transcript variant 2, mRNA. // chr21 // 100 // 69 // 20 // 20 // 0 /// NM_001754 // RefSeq // Homo sapiens runt-related transcription factor 1 (RUNX1), transcript variant 1, mRNA. // chr21 // 100 // 62 // 18 // 18 // 0 /// NM_001122607 // RefSeq // Homo sapiens runt-related transcription factor 1 (RUNX1), transcri…
8066214	chr20	36237505	36237620	116	Peak_936	10548	TGM2	3.60604	0	0.78428	6.90145	-2.82176	6.90145	-0.3341	0.0430458	-0.6122	1.617e-05	NM_004613 // TGM2 // transglutaminase 2 (C polypeptide, protein-glutamine-gamma-glutamyltransferase) // 20q12 // 7052 /// NM_198951 // TGM2 // transglutaminase 2 (C polypeptide, protein-glutamine-gamma-glutamyltransferase) // 20q12 // 7052 /// ENST00000361475 // TGM2 // transglutaminase 2 (C polypeptide, protein-glutamine-gamma-glutamyltransferase) // 20q12 // 7052 /// ENST00000373403 // TGM2 // …	NM_004613 // RefSeq // Homo sapiens transglutaminase 2 (C polypeptide, protein-glutamine-gamma-glutamyltransferase) (TGM2), transcript variant 1, mRNA. // chr20 // 100 // 95 // 38 // 38 // 0 /// NM_198951 // RefSeq // Homo sapiens transglutaminase 2 (C polypeptide, protein-glutamine-gamma-glutamyltransferase) (TGM2), transcript variant 2, mRNA. // chr20 // 100 // 65 // 26 // 26 // 0 /// ENST00000…
7985134	chr15	76228431	76228647	217	Peak_613	134	IDH3A	0.481914	0.976795	2.09623	11.6353	1.61432	10.6586	-0.0731	0.245225	-0.3606	1.712e-05	NM_005530 // IDH3A // isocitrate dehydrogenase 3 (NAD+) alpha // 15q25.1-q25.2 // 3419 /// ENST00000299518 // IDH3A // isocitrate dehydrogenase 3 (NAD+) alpha // 15q25.1-q25.2 // 3419 /// ENST00000258873 // ACSBG1 // acyl-CoA synthetase bubblegum family member 1 // 15q23-q24 // 23205 /// ENST00000441490 // IDH3A // isocitrate dehydrogenase 3 (NAD+) alpha // 15q25.1-q25.2 // 3419 /// BC036227 // I…	NM_005530 // RefSeq // Homo sapiens isocitrate dehydrogenase 3 (NAD+) alpha (IDH3A), nuclear gene encoding mitochondrial protein, mRNA. // chr15 // 100 // 100 // 33 // 33 // 0 /// ENST00000299518 // ENSEMBL // Isoform 1 of Isocitrate dehydrogenase [NAD] subunit alpha, mitochondrial gene:ENSG00000166411 // chr15 // 100 // 100 // 33 // 33 // 0 /// ENST00000258873 // ENSEMBL // Long-chain-fatty-acid…
7948332	chr11	58102274	58102430	157	Peak_282	2486	LPXN	1.33217	2.02514	4.05628	7.84487	2.72411	5.81973	0.1411	0.296324	0.8365	1.749e-05	NM_004811 // LPXN // leupaxin // 11q12.1 // 9404 /// NM_001143995 // LPXN // leupaxin // 11q12.1 // 9404 /// ENST00000263845 // LPXN // leupaxin // 11q12.1 // 9404 /// ENST00000395074 // LPXN // leupaxin // 11q12.1 // 9404 /// AF062075 // LPXN // leupaxin // 11q12.1 // 9404 /// ENST00000412226 // LPXN // leupaxin // 11q12.1 // 9404	NM_004811 // RefSeq // Homo sapiens leupaxin (LPXN), transcript variant 2, mRNA. // chr11 // 100 // 100 // 26 // 26 // 0 /// NM_001143995 // RefSeq // Homo sapiens leupaxin (LPXN), transcript variant 1, mRNA. // chr11 // 100 // 92 // 24 // 24 // 0 /// ENST00000263845 // ENSEMBL // Leupaxin gene:ENSG00000110031 // chr11 // 100 // 100 // 26 // 26 // 0 /// ENST00000395074 // ENSEMBL // leupaxin isof…
7986383	chr15	97313445	97313534	90	Peak_627	8445	IGF1R	0	2.35516	1.01085	10.9479	1.01085	8.59278	0.0253	0.497855	-0.5197	1.795e-05	NM_000875 // IGF1R // insulin-like growth factor 1 receptor // 15q26.3 // 3480 /// ENST00000268035 // IGF1R // insulin-like growth factor 1 receptor // 15q26.3 // 3480 /// AB425196 // IGF1R // insulin-like growth factor 1 receptor // 15q26.3 // 3480	NM_000875 // RefSeq // Homo sapiens insulin-like growth factor 1 receptor (IGF1R), mRNA. // chr15 // 100 // 100 // 22 // 22 // 0 /// ENST00000268035 // ENSEMBL // Insulin-like growth factor 1 receptor gene:ENSG00000140443 // chr15 // 100 // 100 // 22 // 22 // 0 /// AB425196 // GenBank // Homo sapiens IGF1R mRNA for insulin-like growth factor 1 receptor, partial cds. // chr15 // 100 // 100 // 22 /…
8063315	chr20	47267228	47267310	83	Peak_951	1869	DDX27	1.25994	2.55379	10.413	19.2908	9.15303	16.737	0.0559	0.352985	0.4157	1.829e-05	NM_017895 // DDX27 // DEAD (Asp-Glu-Ala-Asp) box polypeptide 27 // 20q13.13 // 55661 /// ENST00000371764 // DDX27 // DEAD (Asp-Glu-Ala-Asp) box polypeptide 27 // 20q13.13 // 55661 /// AK300135 // DDX27 // DEAD (Asp-Glu-Ala-Asp) box polypeptide 27 // 20q13.13 // 55661	NM_017895 // RefSeq // Homo sapiens DEAD (Asp-Glu-Ala-Asp) box polypeptide 27 (DDX27), mRNA. // chr20 // 100 // 100 // 24 // 24 // 0 /// ENST00000371764 // ENSEMBL // Probable ATP-dependent RNA helicase DDX27 gene:ENSG00000124228 // chr20 // 100 // 100 // 24 // 24 // 0 /// AK300135 // GenBank // Homo sapiens cDNA FLJ61659 complete cds, highly similar to Probable ATP-dependent RNA helicase DDX27 (…
7940191	chr11	59278071	59278438	368	Peak_285	1110	STX3	1.42086	0.287995	2.5958	13.5548	1.17494	13.2668	0.0563	0.412518	0.5592	2.038e-05	NM_004177 // STX3 // syntaxin 3 // 11q12.1 // 6809 /// ENST00000337979 // STX3 // syntaxin 3 // 11q12.1 // 6809 /// BX538158 // STX3 // syntaxin 3 // 11q12.1 // 6809 /// ENST00000300150 // STX3 // syntaxin 3 // 11q12.1 // 6809 /// ENST00000437946 // STX3 // syntaxin 3 // 11q12.1 // 6809	NM_004177 // RefSeq // Homo sapiens syntaxin 3 (STX3), mRNA. // chr11 // 100 // 75 // 30 // 30 // 0 /// ENST00000337979 // ENSEMBL // Isoform A of Syntaxin-3 gene:ENSG00000166900 // chr11 // 100 // 80 // 32 // 32 // 0 /// BX538158 // GenBank // Homo sapiens mRNA; cDNA DKFZp686L1857 (from clone DKFZp686L1857); complete cds. // chr11 // 100 // 85 // 34 // 34 // 0 /// ENST00000300150 // ENSEMBL // I…
7984588	chr15	69643812	69643917	106	Peak_609	17336	THSD4	2.95968	1.99967	3.86221	11.0383	0.902533	9.03865	-0.0967	0.309992	-0.5907	2.281e-05	NM_024817 // THSD4 // thrombospondin, type I, domain containing 4 // 15q23 // 79875 /// ENST00000355327 // THSD4 // thrombospondin, type I, domain containing 4 // 15q23 // 79875 /// ENST00000261862 // THSD4 // thrombospondin, type I, domain containing 4 // 15q23 // 79875 /// ENST00000357769 // THSD4 // thrombospondin, type I, domain containing 4 // 15q23 // 79875 /// BX648716 // THSD4 // thrombos…	NM_024817 // RefSeq // Homo sapiens thrombospondin, type I, domain containing 4 (THSD4), mRNA. // chr15 // 100 // 83 // 24 // 24 // 0 /// ENST00000355327 // ENSEMBL // Isoform 1 of Thrombospondin type-1 domain-containing protein 4 gene:ENSG00000187720 // chr15 // 100 // 83 // 24 // 24 // 0 /// ENST00000261862 // ENSEMBL // Isoform 1 of Thrombospondin type-1 domain-containing protein 4 gene:ENSG00…
7964203	chr12	55315144	55315243	100	Peak_448	1137	BAZ2A	6.27452	0	5.00371	14.7797	-1.27081	14.7797	0.1062	0.166398	0.3797	2.395e-05	NM_013449 // BAZ2A // bromodomain adjacent to zinc finger domain, 2A // 12q24.3-qter // 11176 /// ENST00000379441 // BAZ2A // bromodomain adjacent to zinc finger domain, 2A // 12q24.3-qter // 11176 /// ENST00000179765 // BAZ2A // bromodomain adjacent to zinc finger domain, 2A // 12q24.3-qter // 11176 /// AK023842 // BAZ2A // bromodomain adjacent to zinc finger domain, 2A // 12q24.3-qter // 11176	NM_013449 // RefSeq // Homo sapiens bromodomain adjacent to zinc finger domain, 2A (BAZ2A), mRNA. // chr12 // 100 // 100 // 53 // 53 // 0 /// ENST00000379441 // ENSEMBL // Isoform 2 of Bromodomain adjacent to zinc finger domain protein 2A gene:ENSG00000076108 // chr12 // 100 // 100 // 53 // 53 // 0 /// ENST00000179765 // ENSEMBL // Isoform 1 of Bromodomain adjacent to zinc finger domain protein 2…
8064191	chr20	61965875	61966209	335	Peak_961	891	TPD52L2	2.18516	0.949095	2.8515	7.3531	0.666348	6.404	0.2088	0.0686954	0.463	2.488e-05	NM_199360 // TPD52L2 // tumor protein D52-like 2 // 20q13.2-q13.3 // 7165 /// NM_199361 // TPD52L2 // tumor protein D52-like 2 // 20q13.2-q13.3 // 7165 /// NM_199362 // TPD52L2 // tumor protein D52-like 2 // 20q13.2-q13.3 // 7165 /// NM_199363 // TPD52L2 // tumor protein D52-like 2 // 20q13.2-q13.3 // 7165 /// NM_003288 // TPD52L2 // tumor protein D52-like 2 // 20q13.2-q13.3 // 7165 /// NM_199359…	NM_199360 // RefSeq // Homo sapiens tumor protein D52-like 2 (TPD52L2), transcript variant 1, mRNA. // chr20 // 100 // 100 // 28 // 28 // 0 /// NM_199361 // RefSeq // Homo sapiens tumor protein D52-like 2 (TPD52L2), transcript variant 2, mRNA. // chr20 // 100 // 93 // 26 // 26 // 0 /// NM_199362 // RefSeq // Homo sapiens tumor protein D52-like 2 (TPD52L2), transcript variant 3, mRNA. // chr20 // …
7974008	chr14	37157811	37157908	98	Peak_536	7753	C14orf25	3.20128	1.08145	5.10583	11.311	1.90454	10.2296	0.0345	0.501122	-0.7156	2.674e-05	BC038110 // C14orf25 // chromosome 14 open reading frame 25 // 14q21.1 // 319089	BC038110 // GenBank // Homo sapiens chromosome 14 open reading frame 25, mRNA (cDNA clone IMAGE:5268731), partial cds. // chr14 // 100 // 98 // 45 // 45 // 0
8163181	chr9	111991334	111991459	126	Peak_1647	18794	C9orf152	4.14981	2.52339	6.49832	13.6849	2.34851	11.1615	0.1768	0.310211	-1.0518	3.077e-05	NM_001012993 // C9orf152 // chromosome 9 open reading frame 152 // 9q31.3 // 401546 /// ENST00000400613 // C9orf152 // chromosome 9 open reading frame 152 // 9q31.3 // 401546 /// BC110807 // C9orf152 // chromosome 9 open reading frame 152 // 9q31.3 // 401546 /// ENST00000374522 // C9orf152 // chromosome 9 open reading frame 152 // 9q31.3 // 401546	NM_001012993 // RefSeq // Homo sapiens chromosome 9 open reading frame 152 (C9orf152), mRNA. // chr9 // 100 // 100 // 25 // 25 // 0 /// ENST00000400613 // ENSEMBL // Uncharacterized protein C9orf152 gene:ENSG00000188959 // chr9 // 100 // 100 // 25 // 25 // 0 /// BC110807 // GenBank // Homo sapiens chromosome 9 open reading frame 152, mRNA (cDNA clone MGC:131682 IMAGE:5178248), complete cds. // ch…
8016739	chr17	46299957	46300195	239	Peak_713	1471	TOB1	1.31266	0	2.47426	9.01831	1.1616	9.01831	0.0515	0.319609	-0.316	3.36e-05	NM_005749 // TOB1 // transducer of ERBB2, 1 // 17q21 // 10140 /// ENST00000268957 // TOB1 // transducer of ERBB2, 1 // 17q21 // 10140 /// BC098415 // TOB1 // transducer of ERBB2, 1 // 17q21 // 10140	NM_005749 // RefSeq // Homo sapiens transducer of ERBB2, 1 (TOB1), mRNA. // chr17 // 100 // 77 // 20 // 20 // 0 /// ENST00000268957 // ENSEMBL // Protein Tob1 gene:ENSG00000141232 // chr17 // 100 // 69 // 18 // 18 // 0 /// BC098415 // GenBank // Homo sapiens transducer of ERBB2, 1, mRNA (cDNA clone MGC:104792 IMAGE:6480318), complete cds. // chr17 // 100 // 85 // 22 // 22 // 0
8016739	chr17	46377032	46377243	212	Peak_714	78532	TOB1	0.49328	0.999833	1.50197	5.22868	1.00869	4.22884	0.0515	0.319609	-0.316	3.36e-05	NM_005749 // TOB1 // transducer of ERBB2, 1 // 17q21 // 10140 /// ENST00000268957 // TOB1 // transducer of ERBB2, 1 // 17q21 // 10140 /// BC098415 // TOB1 // transducer of ERBB2, 1 // 17q21 // 10140	NM_005749 // RefSeq // Homo sapiens transducer of ERBB2, 1 (TOB1), mRNA. // chr17 // 100 // 77 // 20 // 20 // 0 /// ENST00000268957 // ENSEMBL // Protein Tob1 gene:ENSG00000141232 // chr17 // 100 // 69 // 18 // 18 // 0 /// BC098415 // GenBank // Homo sapiens transducer of ERBB2, 1, mRNA (cDNA clone MGC:104792 IMAGE:6480318), complete cds. // chr17 // 100 // 85 // 22 // 22 // 0
7941843	chr11	66836724	66837176	453	Peak_312	9556	SSH3	1.3851	0.701869	4.71953	9.10818	3.33443	8.40631	0.0154	0.53011	-0.5377	3.369e-05	NM_017857 // SSH3 // slingshot homolog 3 (Drosophila) // 11q13.2 // 54961 /// ENST00000308127 // SSH3 // slingshot homolog 3 (Drosophila) // 11q13.2 // 54961 /// AK094226 // SSH3 // slingshot homolog 3 (Drosophila) // 11q13.2 // 54961 /// ENST00000308298 // SSH3 // slingshot homolog 3 (Drosophila) // 11q13.2 // 54961 /// ENST00000376757 // SSH3 // slingshot homolog 3 (Drosophila) // 11q13.2 // 54…	NM_017857 // RefSeq // Homo sapiens slingshot homolog 3 (Drosophila) (SSH3), mRNA. // chr11 // 100 // 100 // 26 // 26 // 0 /// ENST00000308127 // ENSEMBL // Isoform 1 of Protein phosphatase Slingshot homolog 3 gene:ENSG00000172830 // chr11 // 100 // 100 // 26 // 26 // 0 /// AK094226 // GenBank // Homo sapiens cDNA FLJ36907 fis, clone BRACE2003800, weakly similar to MAP kinase phosphatase. // chr1…
7928369	chr10	75173720	75173918	199	Peak_187	218	SEC24C	0.525504	1.59772	2.05726	9.28375	1.53175	7.68603	0.0126	0.520962	0.3521	3.512e-05	NM_004922 // SEC24C // SEC24 family, member C (S. cerevisiae) // 10q22.2 // 9632 /// NM_198597 // SEC24C // SEC24 family, member C (S. cerevisiae) // 10q22.2 // 9632 /// ENST00000339365 // SEC24C // SEC24 family, member C (S. cerevisiae) // 10q22.2 // 9632 /// ENST00000345254 // SEC24C // SEC24 family, member C (S. cerevisiae) // 10q22.2 // 9632 /// AL832110 // SEC24C // SEC24 family, member C (S…	NM_004922 // RefSeq // Homo sapiens SEC24 family, member C (S. cerevisiae) (SEC24C), transcript variant 1, mRNA. // chr10 // 100 // 91 // 40 // 40 // 0 /// NM_198597 // RefSeq // Homo sapiens SEC24 family, member C (S. cerevisiae) (SEC24C), transcript variant 2, mRNA. // chr10 // 100 // 89 // 39 // 39 // 0 /// ENST00000339365 // ENSEMBL // Protein transport protein Sec24C gene:ENSG00000176986 // …
7921014	chr1	154739740	154740049	310	Peak_61	12979	MEF2D	2.02404	0.683757	3.52167	17.2827	1.49763	16.599	0.1558	0.1193	0.4352	4.18e-05	NM_005920 // MEF2D // myocyte enhancer factor 2D // 1q12-q23 // 4209 /// ENST00000348159 // MEF2D // myocyte enhancer factor 2D // 1q12-q23 // 4209 /// BC054520 // MEF2D // myocyte enhancer factor 2D // 1q12-q23 // 4209 /// BC040949 // MEF2D // myocyte enhancer factor 2D // 1q12-q23 // 4209 /// L16794 // MEF2D // myocyte enhancer factor 2D // 1q12-q23 // 4209 /// BC032479 // MEF2D // myocyte enha…	NM_005920 // RefSeq // Homo sapiens myocyte enhancer factor 2D (MEF2D), mRNA. // chr1 // 95 // 93 // 37 // 39 // 0 /// ENST00000348159 // ENSEMBL // Isoform MEF2DAB of Myocyte-specific enhancer factor 2D gene:ENSG00000116604 // chr1 // 100 // 93 // 39 // 39 // 0 /// BC054520 // GenBank // Homo sapiens myocyte enhancer factor 2D, mRNA (cDNA clone MGC:60395 IMAGE:6142751), complete cds. // chr1 // …
8068180	chr21	32183295	32183533	239	Peak_977	16016	HUNK	1.31266	0.886881	3.23557	14.1716	1.92291	13.2848	-0.0007	0.566337	-0.6397	4.331e-05	NM_014586 // HUNK // hormonally up-regulated Neu-associated kinase // 21q22.1 // 30811 /// ENST00000270112 // HUNK // hormonally up-regulated Neu-associated kinase // 21q22.1 // 30811 /// ENST00000430354 // HUNK // hormonally up-regulated Neu-associated kinase // 21q22.1 // 30811 /// ENST00000439107 // HUNK // hormonally up-regulated Neu-associated kinase // 21q22.1 // 30811	NM_014586 // RefSeq // Homo sapiens hormonally up-regulated Neu-associated kinase (HUNK), mRNA. // chr21 // 100 // 100 // 25 // 25 // 0 /// ENST00000270112 // ENSEMBL // Hormonally up-regulated neu tumor-associated kinase gene:ENSG00000142149 // chr21 // 100 // 100 // 25 // 25 // 0 /// ENST00000430354 // ENSEMBL // 18 kDa protein gene:ENSG00000142149 // chr21 // 100 // 16 // 4 // 4 // 0 /// ENST0…
8003210	chr16	84311330	84311578	249	Peak_673	30636	C16orf74	2.51989	3.40505	4.38441	11.6239	1.86452	8.2189	-0.2875	0.0397664	-0.4569	4.523e-05	NM_206967 // C16orf74 // chromosome 16 open reading frame 74 // 16q24.1 // 404550 /// ENST00000284245 // C16orf74 // chromosome 16 open reading frame 74 // 16q24.1 // 404550	NM_206967 // RefSeq // Homo sapiens chromosome 16 open reading frame 74 (C16orf74), mRNA. // chr16 // 100 // 63 // 20 // 20 // 0 /// ENST00000284245 // ENSEMBL // MGC17624 protein gene:ENSG00000154102 // chr16 // 100 // 63 // 20 // 20 // 0
7900365	chr1	40218812	40219185	374	Peak_19	25692	MFSD2	1.39807	1.1335	4.50018	13.6666	3.10211	12.5331	-0.1253	0.178241	-0.4419	4.569e-05	NM_001136493 // MFSD2 // major facilitator superfamily domain containing 2 // 1p34.2 // 84879 /// NM_032793 // MFSD2 // major facilitator superfamily domain containing 2 // 1p34.2 // 84879 /// ENST00000372809 // MFSD2 // major facilitator superfamily domain containing 2 // 1p34.2 // 84879 /// ENST00000372811 // MFSD2 // major facilitator superfamily domain containing 2 // 1p34.2 // 84879 /// BC01…	NM_001136493 // RefSeq // Homo sapiens major facilitator superfamily domain containing 2 (MFSD2), transcript variant 1, mRNA. // chr1 // 100 // 100 // 40 // 40 // 0 /// NM_032793 // RefSeq // Homo sapiens major facilitator superfamily domain containing 2 (MFSD2), transcript variant 2, mRNA. // chr1 // 100 // 95 // 38 // 38 // 0 /// ENST00000372809 // ENSEMBL // Isoform 1 of Major facilitator supe…
8148737	chr8	145231790	145231947	158	Peak_1600	676	MAF1	0	0.670774	3.1669	8.9645	3.1669	8.29372	-0.0125	0.53117	0.433	4.916e-05	NM_032272 // MAF1 // MAF1 homolog (S. cerevisiae) // 8q24.3 // 84232 /// ENST00000322428 // MAF1 // MAF1 homolog (S. cerevisiae) // 8q24.3 // 84232 /// BC014082 // MAF1 // MAF1 homolog (S. cerevisiae) // 8q24.3 // 84232	NM_032272 // RefSeq // Homo sapiens MAF1 homolog (S. cerevisiae) (MAF1), mRNA. // chr8 // 100 // 100 // 33 // 33 // 0 /// ENST00000322428 // ENSEMBL // Repressor of RNA polymerase III transcription MAF1 homolog gene:ENSG00000179632 // chr8 // 100 // 100 // 33 // 33 // 0 /// BC014082 // GenBank // Homo sapiens MAF1 homolog (S. cerevisiae), mRNA (cDNA clone MGC:20332 IMAGE:4304506), complete cds. /…
8083978	chr3	175681582	175681754	173	Peak_1057	378036	NAALADL2	1.20896	1.83784	3.41819	12.8148	2.20923	10.9769	0.1305	0.315693	-0.7585	5.022e-05	NM_207015 // NAALADL2 // N-acetylated alpha-linked acidic dipeptidase-like 2 // 3q26.31 // 254827 /// ENST00000454872 // NAALADL2 // N-acetylated alpha-linked acidic dipeptidase-like 2 // 3q26.31 // 254827 /// ENST00000316366 // NAALADL2 // N-acetylated alpha-linked acidic dipeptidase-like 2 // 3q26.31 // 254827 /// AL832144 // NAALADL2 // N-acetylated alpha-linked acidic dipeptidase-like 2 // 3q…	NM_207015 // RefSeq // Homo sapiens N-acetylated alpha-linked acidic dipeptidase-like 2 (NAALADL2), mRNA. // chr3 // 100 // 88 // 21 // 21 // 0 /// ENST00000454872 // ENSEMBL // Isoform 1 of Inactive N-acetylated-alpha-linked acidic dipeptidase-like protein 2 gene:ENSG00000177694 // chr3 // 100 // 88 // 21 // 21 // 0 /// ENST00000316366 // ENSEMBL // Isoform 1 of Inactive N-acetylated-alpha-linke…
8083978	chr3	175640230	175640469	240	Peak_1056	419355	NAALADL2	2.61438	1.32478	4.54883	8.72414	1.93444	7.39937	0.1305	0.315693	-0.7585	5.022e-05	NM_207015 // NAALADL2 // N-acetylated alpha-linked acidic dipeptidase-like 2 // 3q26.31 // 254827 /// ENST00000454872 // NAALADL2 // N-acetylated alpha-linked acidic dipeptidase-like 2 // 3q26.31 // 254827 /// ENST00000316366 // NAALADL2 // N-acetylated alpha-linked acidic dipeptidase-like 2 // 3q26.31 // 254827 /// AL832144 // NAALADL2 // N-acetylated alpha-linked acidic dipeptidase-like 2 // 3q…	NM_207015 // RefSeq // Homo sapiens N-acetylated alpha-linked acidic dipeptidase-like 2 (NAALADL2), mRNA. // chr3 // 100 // 88 // 21 // 21 // 0 /// ENST00000454872 // ENSEMBL // Isoform 1 of Inactive N-acetylated-alpha-linked acidic dipeptidase-like protein 2 gene:ENSG00000177694 // chr3 // 100 // 88 // 21 // 21 // 0 /// ENST00000316366 // ENSEMBL // Isoform 1 of Inactive N-acetylated-alpha-linke…
8083978	chr3	175556086	175556273	188	Peak_1055	503525	NAALADL2	0.556252	1.12747	1.69371	7.20643	1.13746	6.07896	0.1305	0.315693	-0.7585	5.022e-05	NM_207015 // NAALADL2 // N-acetylated alpha-linked acidic dipeptidase-like 2 // 3q26.31 // 254827 /// ENST00000454872 // NAALADL2 // N-acetylated alpha-linked acidic dipeptidase-like 2 // 3q26.31 // 254827 /// ENST00000316366 // NAALADL2 // N-acetylated alpha-linked acidic dipeptidase-like 2 // 3q26.31 // 254827 /// AL832144 // NAALADL2 // N-acetylated alpha-linked acidic dipeptidase-like 2 // 3q…	NM_207015 // RefSeq // Homo sapiens N-acetylated alpha-linked acidic dipeptidase-like 2 (NAALADL2), mRNA. // chr3 // 100 // 88 // 21 // 21 // 0 /// ENST00000454872 // ENSEMBL // Isoform 1 of Inactive N-acetylated-alpha-linked acidic dipeptidase-like protein 2 gene:ENSG00000177694 // chr3 // 100 // 88 // 21 // 21 // 0 /// ENST00000316366 // ENSEMBL // Isoform 1 of Inactive N-acetylated-alpha-linke…
7904293	chr1	117223233	117223549	317	Peak_42	30720	PTGFRN	0.659781	0.668658	2.72643	7.77062	2.06665	7.10197	0.0015	0.562658	-0.3782	5.166e-05	NM_020440 // PTGFRN // prostaglandin F2 receptor negative regulator // 1p13.1 // 5738 /// ENST00000393203 // PTGFRN // prostaglandin F2 receptor negative regulator // 1p13.1 // 5738 /// BC152454 // PTGFRN // prostaglandin F2 receptor negative regulator // 1p13.1 // 5738	NM_020440 // RefSeq // Homo sapiens prostaglandin F2 receptor negative regulator (PTGFRN), mRNA. // chr1 // 100 // 100 // 35 // 35 // 0 /// ENST00000393203 // ENSEMBL // Prostaglandin F2 receptor negative regulator gene:ENSG00000134247 // chr1 // 100 // 100 // 35 // 35 // 0 /// BC152454 // GenBank // Homo sapiens prostaglandin F2 receptor negative regulator, mRNA (cDNA clone MGC:176708 IMAGE:8862…
7959408	chr12	121577716	121577816	101	Peak_480	105	KNTC1	4.1416	1.04933	2.25189	7.3167	-1.8897	6.26737	0.1673	0.192986	-0.6134	5.278e-05	NM_014708 // KNTC1 // kinetochore associated 1 // 12q24.31 // 9735 /// ENST00000333479 // KNTC1 // kinetochore associated 1 // 12q24.31 // 9735 /// BC150278 // KNTC1 // kinetochore associated 1 // 12q24.31 // 9735 /// ENST00000436959 // KNTC1 // kinetochore associated 1 // 12q24.31 // 9735 /// ENST00000450485 // KNTC1 // kinetochore associated 1 // 12q24.31 // 9735	NM_014708 // RefSeq // Homo sapiens kinetochore associated 1 (KNTC1), mRNA. // chr12 // 100 // 100 // 75 // 75 // 0 /// ENST00000333479 // ENSEMBL // Kinetochore-associated protein 1 gene:ENSG00000184445 // chr12 // 100 // 100 // 75 // 75 // 0 /// BC150278 // GenBank // Homo sapiens kinetochore associated 1, mRNA (cDNA clone MGC:166889 IMAGE:9007259), complete cds. // chr12 // 100 // 99 // 74 // …
7943293	chr11	94523295	94523465	171	Peak_340	60816	ENDOD1	2.44621	0	1.33007	10.0836	-1.11614	10.0836	0.0831	0.263591	-0.3925	5.553e-05	NM_015036 // ENDOD1 // endonuclease domain containing 1 // 11q21 // 23052 /// ENST00000278505 // ENDOD1 // endonuclease domain containing 1 // 11q21 // 23052 /// BC026191 // ENDOD1 // endonuclease domain containing 1 // 11q21 // 23052	NM_015036 // RefSeq // Homo sapiens endonuclease domain containing 1 (ENDOD1), mRNA. // chr11 // 100 // 100 // 27 // 27 // 0 /// ENST00000278505 // ENSEMBL // Endonuclease domain-containing 1 protein gene:ENSG00000149218 // chr11 // 100 // 100 // 27 // 27 // 0 /// BC026191 // GenBank // Homo sapiens endonuclease domain containing 1, mRNA (cDNA clone MGC:33393 IMAGE:4816880), complete cds. // chr1…
7967976	chr13	20612781	20612871	91	Peak_489	274	SAP18	1.14918	1.16464	1.49961	8.79746	0.350434	7.63282	0.0499	0.380012	0.3788	5.865e-05	NM_005870 // SAP18 // Sin3A-associated protein, 18kDa // 13q12.11 // 10284 /// BC030836 // SAP18 // Sin3A-associated protein, 18kDa // 13q12.11 // 10284 /// ENST00000382533 // SAP18 // Sin3A-associated protein, 18kDa // 13q12.11 // 10284 /// ENST00000425456 // SAP18 // Sin3A-associated protein, 18kDa // 13q12.11 // 10284 /// ENST00000450573 // SAP18 // Sin3A-associated protein, 18kDa // 13q12.11 …	NM_005870 // RefSeq // Homo sapiens Sin3A-associated protein, 18kDa (SAP18), mRNA. // chr13 // 100 // 96 // 27 // 27 // 0 /// BC030836 // GenBank // Homo sapiens Sin3A-associated protein, 18kDa, mRNA (cDNA clone MGC:27131 IMAGE:4794888), complete cds. // chr13 // 96 // 89 // 24 // 25 // 0 /// ENST00000382533 // ENSEMBL // Sin3A-associated protein, 18kDa gene:ENSG00000150459 // chr13 // 100 // 96 …
7948864	chr11	62355679	62355851	173	Peak_293	271	STX5	1.20896	0.612614	2.36644	8.54319	1.15748	7.93058	0.214	0.0735277	0.4544	5.973e-05	NM_003164 // STX5 // syntaxin 5 // 11q12.3 // 6811 /// ENST00000294179 // STX5 // syntaxin 5 // 11q12.3 // 6811 /// BX537426 // STX5 // syntaxin 5 // 11q12.3 // 6811 /// ENST00000377897 // STX5 // syntaxin 5 // 11q12.3 // 6811 /// ENST00000394690 // STX5 // syntaxin 5 // 11q12.3 // 6811 /// ENST00000431400 // STX5 // syntaxin 5 // 11q12.3 // 6811	NM_003164 // RefSeq // Homo sapiens syntaxin 5 (STX5), mRNA. // chr11 // 100 // 93 // 26 // 26 // 0 /// ENST00000294179 // ENSEMBL // Isoform 1 of Syntaxin-5 gene:ENSG00000162236 // chr11 // 100 // 93 // 26 // 26 // 0 /// BX537426 // GenBank // Homo sapiens mRNA; cDNA DKFZp313I1240 (from clone DKFZp313I1240); complete cds. // chr11 // 100 // 93 // 26 // 26 // 0 /// ENST00000377897 // ENSEMBL // P…
8124273	chr6	24829462	24829604	143	Peak_1254	1525	C6orf62	0	1.48227	2.2267	13.35	2.2267	11.8677	0.1143	0.175196	0.3878	5.992e-05	NM_030939 // C6orf62 // chromosome 6 open reading frame 62 // 6p22.3 // 81688 /// ENST00000378119 // C6orf62 // chromosome 6 open reading frame 62 // 6p22.3 // 81688 /// BC047866 // C6orf62 // chromosome 6 open reading frame 62 // 6p22.3 // 81688 /// ENST00000378102 // C6orf62 // chromosome 6 open reading frame 62 // 6p22.3 // 81688	NM_030939 // RefSeq // Homo sapiens chromosome 6 open reading frame 62 (C6orf62), mRNA. // chr6 // 100 // 100 // 28 // 28 // 0 /// ENST00000378119 // ENSEMBL // Isoform 1 of Uncharacterized protein C6orf62 gene:ENSG00000112308 // chr6 // 100 // 100 // 28 // 28 // 0 /// BC047866 // GenBank // Homo sapiens chromosome 6 open reading frame 62, mRNA (cDNA clone MGC:57512 IMAGE:6499979), complete cds. …
7930413	chr10	112249269	112249494	226	Peak_215	1777	DUSP5	0.925445	0	2.81786	9.53707	1.89241	9.53707	-0.0528	0.415315	-0.481	6.198e-05	NM_004419 // DUSP5 // dual specificity phosphatase 5 // 10q25 // 1847 /// ENST00000369583 // DUSP5 // dual specificity phosphatase 5 // 10q25 // 1847 /// BC062545 // DUSP5 // dual specificity phosphatase 5 // 10q25 // 1847	NM_004419 // RefSeq // Homo sapiens dual specificity phosphatase 5 (DUSP5), mRNA. // chr10 // 100 // 97 // 30 // 30 // 0 /// ENST00000369583 // ENSEMBL // Dual specificity protein phosphatase 5 gene:ENSG00000138166 // chr10 // 100 // 97 // 30 // 30 // 0 /// BC062545 // GenBank // Homo sapiens dual specificity phosphatase 5, mRNA (cDNA clone MGC:71194 IMAGE:5808876), complete cds. // chr10 // 97 /…
8088700	chr3	69184168	69184252	85	Peak_1034	136	TMF1	6.15149	2.4937	3.21094	18.1124	-2.94055	15.6187	0.2076	0.124952	0.5703	6.246e-05	NM_007114 // TMF1 // TATA element modulatory factor 1 // 3p21-p12 // 7110 /// ENST00000398559 // TMF1 // TATA element modulatory factor 1 // 3p21-p12 // 7110 /// BC117418 // TMF1 // TATA element modulatory factor 1 // 3p21-p12 // 7110 /// ENST00000356248 // TMF1 // TATA element modulatory factor 1 // 3p21-p12 // 7110 /// ENST00000438636 // TMF1 // TATA element modulatory factor 1 // 3p21-p12 // 7…	NM_007114 // RefSeq // Homo sapiens TATA element modulatory factor 1 (TMF1), mRNA. // chr3 // 100 // 100 // 39 // 39 // 0 /// ENST00000398559 // ENSEMBL // Isoform 1 of TATA element modulatory factor gene:ENSG00000144747 // chr3 // 100 // 100 // 39 // 39 // 0 /// BC117418 // GenBank // Homo sapiens TATA element modulatory factor 1, mRNA (cDNA clone MGC:151027 IMAGE:40125969), complete cds. // chr…
8153175	chr8	141536931	141537196	266	Peak_1586	697	TRAPPC9	2.35884	0.796859	1.71009	9.26048	-0.648756	8.46362	-0.0652	0.318345	-0.3741	6.377e-05	NM_031466 // TRAPPC9 // trafficking protein particle complex 9 // 8q24.3 // 83696 /// NM_001160372 // TRAPPC9 // trafficking protein particle complex 9 // 8q24.3 // 83696 /// ENST00000389328 // TRAPPC9 // trafficking protein particle complex 9 // 8q24.3 // 83696 /// ENST00000438773 // TRAPPC9 // trafficking protein particle complex 9 // 8q24.3 // 83696 /// ENST00000301226 // TRAPPC9 // traffickin…	NM_031466 // RefSeq // Homo sapiens trafficking protein particle complex 9 (TRAPPC9), transcript variant 1, mRNA. // chr8 // 100 // 100 // 31 // 31 // 0 /// NM_001160372 // RefSeq // Homo sapiens trafficking protein particle complex 9 (TRAPPC9), transcript variant 2, mRNA. // chr8 // 100 // 97 // 30 // 30 // 0 /// ENST00000389328 // ENSEMBL // Isoform 2 of Trafficking protein particle complex sub…
8093053	chr3	197292834	197292972	139	Peak_1075	426	TFRC	0.75234	3.04985	3.27254	10.1899	2.5202	7.14001	0.0344	0.458942	-0.4247	6.636e-05	NM_003234 // TFRC // transferrin receptor (p90, CD71) // 3q29 // 7037 /// NM_001128148 // TFRC // transferrin receptor (p90, CD71) // 3q29 // 7037 /// ENST00000392396 // TFRC // transferrin receptor (p90, CD71) // 3q29 // 7037 /// ENST00000360110 // TFRC // transferrin receptor (p90, CD71) // 3q29 // 7037 /// BC001188 // TFRC // transferrin receptor (p90, CD71) // 3q29 // 7037 /// ENST00000420415…	NM_003234 // RefSeq // Homo sapiens transferrin receptor (p90, CD71) (TFRC), mRNA. // chr3 // 100 // 100 // 24 // 24 // 0 /// NM_001128148 // RefSeq // Homo sapiens transferrin receptor (p90, CD71) (TFRC), mRNA. // chr3 // 100 // 96 // 23 // 23 // 0 /// ENST00000392396 // ENSEMBL // Transferrin receptor protein 1 gene:ENSG00000072274 // chr3 // 100 // 100 // 24 // 24 // 0 /// ENST00000360110 // E…
7999468	chr16	11585543	11585700	158	Peak_643	2009	LITAF	2.64748	0.670774	3.1669	9.74402	0.519429	9.07324	0.0238	0.479683	-0.3521	7.115e-05	NR_024320 // LITAF // lipopolysaccharide-induced TNF factor // 16p13.13 // 9516 /// NM_004862 // LITAF // lipopolysaccharide-induced TNF factor // 16p13.13 // 9516 /// NM_001136472 // LITAF // lipopolysaccharide-induced TNF factor // 16p13.13 // 9516 /// NM_001136473 // LITAF // lipopolysaccharide-induced TNF factor // 16p13.13 // 9516 /// ENST00000339430 // LITAF // lipopolysaccharide-induced TN…	NR_024320 // RefSeq // Homo sapiens lipopolysaccharide-induced TNF factor (LITAF), transcript variant 4, transcribed RNA. // chr16 // 100 // 86 // 24 // 24 // 0 /// NM_004862 // RefSeq // Homo sapiens lipopolysaccharide-induced TNF factor (LITAF), transcript variant 1, mRNA. // chr16 // 100 // 86 // 24 // 24 // 0 /// NM_001136472 // RefSeq // Homo sapiens lipopolysaccharide-induced TNF factor (LI…
7999468	chr16	11613699	11613930	232	Peak_644	26184	LITAF	0.901511	0.91364	3.9214	15.1301	3.01989	14.2165	0.0238	0.479683	-0.3521	7.115e-05	NR_024320 // LITAF // lipopolysaccharide-induced TNF factor // 16p13.13 // 9516 /// NM_004862 // LITAF // lipopolysaccharide-induced TNF factor // 16p13.13 // 9516 /// NM_001136472 // LITAF // lipopolysaccharide-induced TNF factor // 16p13.13 // 9516 /// NM_001136473 // LITAF // lipopolysaccharide-induced TNF factor // 16p13.13 // 9516 /// ENST00000339430 // LITAF // lipopolysaccharide-induced TN…	NR_024320 // RefSeq // Homo sapiens lipopolysaccharide-induced TNF factor (LITAF), transcript variant 4, transcribed RNA. // chr16 // 100 // 86 // 24 // 24 // 0 /// NM_004862 // RefSeq // Homo sapiens lipopolysaccharide-induced TNF factor (LITAF), transcript variant 1, mRNA. // chr16 // 100 // 86 // 24 // 24 // 0 /// NM_001136472 // RefSeq // Homo sapiens lipopolysaccharide-induced TNF factor (LI…
8153002	chr8	134378928	134379088	161	Peak_1581	97	NDRG1	1.94861	1.31655	7.0634	12.6224	5.11479	11.3059	-0.0915	0.338894	0.5635	7.172e-05	NM_001135242 // NDRG1 // N-myc downstream regulated 1 // 8q24.3 // 10397 /// NM_006096 // NDRG1 // N-myc downstream regulated 1 // 8q24.3 // 10397 /// ENST00000414097 // NDRG1 // N-myc downstream regulated 1 // 8q24.3 // 10397 /// ENST00000323851 // NDRG1 // N-myc downstream regulated 1 // 8q24.3 // 10397 /// AK126924 // NDRG1 // N-myc downstream regulated 1 // 8q24.3 // 10397 /// ENST00000354944…	NM_001135242 // RefSeq // Homo sapiens N-myc downstream regulated 1 (NDRG1), transcript variant 1, mRNA. // chr8 // 100 // 100 // 45 // 45 // 0 /// NM_006096 // RefSeq // Homo sapiens N-myc downstream regulated 1 (NDRG1), transcript variant 2, mRNA. // chr8 // 100 // 84 // 38 // 38 // 0 /// ENST00000414097 // ENSEMBL // Protein NDRG1 gene:ENSG00000104419 // chr8 // 100 // 100 // 45 // 45 // 0 ///…
7926037	chr10	6361506	6361665	160	Peak_108	76840	PFKFB3	2.61438	2.64956	1.13721	9.62222	-1.47718	6.97266	0.0123	0.534644	-0.4585	7.227e-05	NM_004566 // PFKFB3 // 6-phosphofructo-2-kinase/fructose-2,6-biphosphatase 3 // 10p14-p15 // 5209 /// NM_001145443 // PFKFB3 // 6-phosphofructo-2-kinase/fructose-2,6-biphosphatase 3 // 10p14-p15 // 5209 /// ENST00000379775 // PFKFB3 // 6-phosphofructo-2-kinase/fructose-2,6-biphosphatase 3 // 10p14-p15 // 5209 /// ENST00000379789 // PFKFB3 // 6-phosphofructo-2-kinase/fructose-2,6-biphosphatase 3 /…	NM_004566 // RefSeq // Homo sapiens 6-phosphofructo-2-kinase/fructose-2,6-biphosphatase 3 (PFKFB3), transcript variant 1, mRNA. // chr10 // 100 // 95 // 42 // 42 // 0 /// NM_001145443 // RefSeq // Homo sapiens 6-phosphofructo-2-kinase/fructose-2,6-biphosphatase 3 (PFKFB3), transcript variant 2, mRNA. // chr10 // 100 // 82 // 36 // 36 // 0 /// ENST00000379775 // ENSEMBL // Isoform 1 of 6-phosphofr…
7901788	chr1	61371464	61371560	97	Peak_30	51045	NFIA	1.0781	0	1.40685	16.5066	0.328758	16.5066	0.0966	0.314982	-0.5394	7.234e-05	NM_001134673 // NFIA // nuclear factor I/A // 1p31.3-p31.2 // 4774 /// NM_005595 // NFIA // nuclear factor I/A // 1p31.3-p31.2 // 4774 /// NM_001145512 // NFIA // nuclear factor I/A // 1p31.3-p31.2 // 4774 /// NM_001145511 // NFIA // nuclear factor I/A // 1p31.3-p31.2 // 4774 /// ENST00000357977 // NFIA // nuclear factor I/A // 1p31.3-p31.2 // 4774 /// ENST00000371189 // NFIA // nuclear factor I/…	NM_001134673 // RefSeq // Homo sapiens nuclear factor I/A (NFIA), transcript variant 1, mRNA. // chr1 // 100 // 100 // 35 // 35 // 0 /// NM_005595 // RefSeq // Homo sapiens nuclear factor I/A (NFIA), transcript variant 2, mRNA. // chr1 // 100 // 94 // 33 // 33 // 0 /// NM_001145512 // RefSeq // Homo sapiens nuclear factor I/A (NFIA), transcript variant 4, mRNA. // chr1 // 100 // 94 // 33 // 33 //…
7954969	chr12	42439009	42439131	123	Peak_413	157	IRAK4	0.850206	0.861645	3.32841	13.518	2.4782	12.6564	0.2605	0.0855554	0.5797	7.572e-05	NM_001114182 // IRAK4 // interleukin-1 receptor-associated kinase 4 // 12q12 // 51135 /// NM_016123 // IRAK4 // interleukin-1 receptor-associated kinase 4 // 12q12 // 51135 /// NM_001145256 // IRAK4 // interleukin-1 receptor-associated kinase 4 // 12q12 // 51135 /// NM_001145257 // IRAK4 // interleukin-1 receptor-associated kinase 4 // 12q12 // 51135 /// NM_001145258 // IRAK4 // interleukin-1 rec…	NM_001114182 // RefSeq // Homo sapiens interleukin-1 receptor-associated kinase 4 (IRAK4), transcript variant 1, mRNA. // chr12 // 100 // 100 // 36 // 36 // 0 /// NM_016123 // RefSeq // Homo sapiens interleukin-1 receptor-associated kinase 4 (IRAK4), transcript variant 2, mRNA. // chr12 // 100 // 94 // 34 // 34 // 0 /// NM_001145256 // RefSeq // Homo sapiens interleukin-1 receptor-associated kina…
8009832	chr17	71023985	71024175	191	Peak_730	23	TSEN54	1.09503	0	1.90527	8.70534	0.810238	8.70534	0.0946	0.237259	-0.392	8.079e-05	NM_207346 // TSEN54 // tRNA splicing endonuclease 54 homolog (S. cerevisiae) // 17q25.1 // 283989 /// ENST00000333213 // TSEN54 // tRNA splicing endonuclease 54 homolog (S. cerevisiae) // 17q25.1 // 283989 /// BC047793 // TSEN54 // tRNA splicing endonuclease 54 homolog (S. cerevisiae) // 17q25.1 // 283989 /// ENST00000434205 // TSEN54 // tRNA splicing endonuclease 54 homolog (S. cerevisiae) // 17…	NM_207346 // RefSeq // Homo sapiens tRNA splicing endonuclease 54 homolog (S. cerevisiae) (TSEN54), mRNA. // chr17 // 100 // 100 // 37 // 37 // 0 /// ENST00000333213 // ENSEMBL // Isoform 1 of tRNA-splicing endonuclease subunit Sen54 gene:ENSG00000182173 // chr17 // 100 // 100 // 37 // 37 // 0 /// BC047793 // GenBank // Homo sapiens tRNA splicing endonuclease 54 homolog (S. cerevisiae), mRNA (cDN…
8063211	chr20	45669330	45669632	303	Peak_950	105529	NCOA3	0	1.39911	1.95164	9.14587	1.95164	7.74676	0.0068	0.543324	0.3385	8.326e-05	NM_181659 // NCOA3 // nuclear receptor coactivator 3 // 20q12 // 8202 /// NM_006534 // NCOA3 // nuclear receptor coactivator 3 // 20q12 // 8202 /// ENST00000371998 // NCOA3 // nuclear receptor coactivator 3 // 20q12 // 8202 /// ENST00000372004 // NCOA3 // nuclear receptor coactivator 3 // 20q12 // 8202 /// ENST00000340189 // NCOA3 // nuclear receptor coactivator 3 // 20q12 // 8202 /// AF012108 //…	NM_181659 // RefSeq // Homo sapiens nuclear receptor coactivator 3 (NCOA3), transcript variant 1, mRNA. // chr20 // 100 // 98 // 44 // 44 // 0 /// NM_006534 // RefSeq // Homo sapiens nuclear receptor coactivator 3 (NCOA3), transcript variant 2, mRNA. // chr20 // 100 // 98 // 44 // 44 // 0 /// ENST00000371998 // ENSEMBL // Isoform 1 of Nuclear receptor coactivator 3 gene:ENSG00000124151 // chr20 /…
7909661	chr1	211436297	211436436	140	Peak_92	145256	RPS6KC1	0.746966	0.757016	0.324916	10.5569	-0.42205	9.79993	0.3613	0.0176811	0.4165	8.426e-05	NM_012424 // RPS6KC1 // ribosomal protein S6 kinase, 52kDa, polypeptide 1 // 1q41 // 26750 /// NM_001136138 // RPS6KC1 // ribosomal protein S6 kinase, 52kDa, polypeptide 1 // 1q41 // 26750 /// ENST00000366960 // RPS6KC1 // ribosomal protein S6 kinase, 52kDa, polypeptide 1 // 1q41 // 26750 /// ENST00000366959 // RPS6KC1 // ribosomal protein S6 kinase, 52kDa, polypeptide 1 // 1q41 // 26750 /// AF47…	NM_012424 // RefSeq // Homo sapiens ribosomal protein S6 kinase, 52kDa, polypeptide 1 (RPS6KC1), transcript variant 1, mRNA. // chr1 // 100 // 100 // 44 // 44 // 0 /// NM_001136138 // RefSeq // Homo sapiens ribosomal protein S6 kinase, 52kDa, polypeptide 1 (RPS6KC1), transcript variant 2, mRNA. // chr1 // 100 // 95 // 42 // 42 // 0 /// ENST00000366960 // ENSEMBL // Ribosomal protein S6 kinase del…
7952325	chr11	122438349	122438743	395	Peak_365	592	HSPA8	1.85323	1.07324	4.03061	9.35426	2.17737	8.28102	0.1549	0.0554978	0.2691	9.98e-05	NM_006597 // HSPA8 // heat shock 70kDa protein 8 // 11q24.1 // 3312 /// NM_153201 // HSPA8 // heat shock 70kDa protein 8 // 11q24.1 // 3312 /// ENST00000227378 // HSPA8 // heat shock 70kDa protein 8 // 11q24.1 // 3312 /// ENST00000453788 // HSPA8 // heat shock 70kDa protein 8 // 11q24.1 // 3312 /// AF352832 // HSPA8 // heat shock 70kDa protein 8 // 11q24.1 // 3312 /// ENST00000392773 // HSPA8 // …	NM_006597 // RefSeq // Homo sapiens heat shock 70kDa protein 8 (HSPA8), transcript variant 1, mRNA. // chr11 // 100 // 100 // 21 // 21 // 0 /// NM_153201 // RefSeq // Homo sapiens heat shock 70kDa protein 8 (HSPA8), transcript variant 2, mRNA. // chr11 // 100 // 86 // 18 // 18 // 0 /// ENST00000227378 // ENSEMBL // Isoform 1 of Heat shock cognate 71 kDa protein gene:ENSG00000109971 // chr11 // 10…
8066786	chr20	45419735	45419947	213	Peak_948	1060	ZMYND8	1.47289	1.99028	6.62036	9.83002	5.14747	7.83974	0.0055	0.554474	-0.4837	0.0001029	NM_183047 // ZMYND8 // zinc finger, MYND-type containing 8 // 20q13.12 // 23613 /// NM_012408 // ZMYND8 // zinc finger, MYND-type containing 8 // 20q13.12 // 23613 /// NM_183048 // ZMYND8 // zinc finger, MYND-type containing 8 // 20q13.12 // 23613 /// ENST00000262975 // ZMYND8 // zinc finger, MYND-type containing 8 // 20q13.12 // 23613 /// ENST00000352431 // ZMYND8 // zinc finger, MYND-type conta…	NM_183047 // RefSeq // Homo sapiens zinc finger, MYND-type containing 8 (ZMYND8), transcript variant 1, mRNA. // chr20 // 100 // 86 // 32 // 32 // 0 /// NM_012408 // RefSeq // Homo sapiens zinc finger, MYND-type containing 8 (ZMYND8), transcript variant 2, mRNA. // chr20 // 100 // 84 // 31 // 31 // 0 /// NM_183048 // RefSeq // Homo sapiens zinc finger, MYND-type containing 8 (ZMYND8), transcript …
8066786	chr20	45422509	45422648	140	Peak_949	3797	ZMYND8	0.746966	0.757016	6.17341	15.3955	5.42644	14.6385	0.0055	0.554474	-0.4837	0.0001029	NM_183047 // ZMYND8 // zinc finger, MYND-type containing 8 // 20q13.12 // 23613 /// NM_012408 // ZMYND8 // zinc finger, MYND-type containing 8 // 20q13.12 // 23613 /// NM_183048 // ZMYND8 // zinc finger, MYND-type containing 8 // 20q13.12 // 23613 /// ENST00000262975 // ZMYND8 // zinc finger, MYND-type containing 8 // 20q13.12 // 23613 /// ENST00000352431 // ZMYND8 // zinc finger, MYND-type conta…	NM_183047 // RefSeq // Homo sapiens zinc finger, MYND-type containing 8 (ZMYND8), transcript variant 1, mRNA. // chr20 // 100 // 86 // 32 // 32 // 0 /// NM_012408 // RefSeq // Homo sapiens zinc finger, MYND-type containing 8 (ZMYND8), transcript variant 2, mRNA. // chr20 // 100 // 84 // 31 // 31 // 0 /// NM_183048 // RefSeq // Homo sapiens zinc finger, MYND-type containing 8 (ZMYND8), transcript …
7907297	chr1	169549897	169550044	148	Peak_75	39	FMO4	0	0.716096	0.922059	9.15411	0.922059	8.43801	0.2511	0.106558	0.599	0.000112	NM_002022 // FMO4 // flavin containing monooxygenase 4 // 1q23-q25 // 2329 /// ENST00000367749 // FMO4 // flavin containing monooxygenase 4 // 1q23-q25 // 2329 /// BC002780 // FMO4 // flavin containing monooxygenase 4 // 1q23-q25 // 2329	NM_002022 // RefSeq // Homo sapiens flavin containing monooxygenase 4 (FMO4), mRNA. // chr1 // 97 // 100 // 29 // 30 // 0 /// ENST00000367749 // ENSEMBL // Dimethylaniline monooxygenase [N-oxide-forming] 4 gene:ENSG00000076258 // chr1 // 100 // 100 // 30 // 30 // 0 /// BC002780 // GenBank // Homo sapiens flavin containing monooxygenase 4, mRNA (cDNA clone MGC:3785 IMAGE:3618884), complete cds. //…
8067985	chr21	21609713	21609812	100	Peak_969	317359	NCAM2	0	0	4.09394	14.7797	4.09394	14.7797	0.0848	0.223635	-0.3236	0.0001157	NM_004540 // NCAM2 // neural cell adhesion molecule 2 // 21q21.1 // 4685 /// ENST00000400546 // NCAM2 // neural cell adhesion molecule 2 // 21q21.1 // 4685 /// BC052946 // NCAM2 // neural cell adhesion molecule 2 // 21q21.1 // 4685 /// ENST00000284894 // NCAM2 // neural cell adhesion molecule 2 // 21q21.1 // 4685	NM_004540 // RefSeq // Homo sapiens neural cell adhesion molecule 2 (NCAM2), mRNA. // chr21 // 100 // 96 // 24 // 24 // 0 /// ENST00000400546 // ENSEMBL // Neural cell adhesion molecule 2 gene:ENSG00000154654 // chr21 // 100 // 100 // 25 // 25 // 0 /// BC052946 // GenBank // Homo sapiens neural cell adhesion molecule 2, mRNA (cDNA clone MGC:51008 IMAGE:5315109), complete cds. // chr21 // 100 // 9…
7909332	chr1	205556182	205556349	168	Peak_89	5245	CD55	0	2.52339	3.79069	9.53058	3.79069	7.00719	0.3316	0.0564762	0.5773	0.0001218	NM_001114752 // CD55 // CD55 molecule, decay accelerating factor for complement (Cromer blood group) // 1q32 // 1604 /// NM_000574 // CD55 // CD55 molecule, decay accelerating factor for complement (Cromer blood group) // 1q32 // 1604 /// ENST00000314754 // CD55 // CD55 molecule, decay accelerating factor for complement (Cromer blood group) // 1q32 // 1604 /// ENST00000367064 // CD55 // CD55 mole…	NM_001114752 // RefSeq // Homo sapiens CD55 molecule, decay accelerating factor for complement (Cromer blood group) (CD55), transcript variant 2, mRNA. // chr1 // 100 // 100 // 28 // 28 // 0 /// NM_000574 // RefSeq // Homo sapiens CD55 molecule, decay accelerating factor for complement (Cromer blood group) (CD55), transcript variant 1, mRNA. // chr1 // 100 // 96 // 27 // 27 // 0 /// ENST000003147…
8095539	chr4	71772823	71773147	325	Peak_1097	26	UTP3	1.28708	1.6305	2.65931	11.9375	1.37223	10.307	0.0501	0.3975	0.3841	0.0001292	NM_020368 // UTP3 // UTP3, small subunit (SSU) processome component, homolog (S. cerevisiae) // 4q13.3 // 57050 /// ENST00000254803 // UTP3 // UTP3, small subunit (SSU) processome component, homolog (S. cerevisiae) // 4q13.3 // 57050 /// AF271212 // UTP3 // UTP3, small subunit (SSU) processome component, homolog (S. cerevisiae) // 4q13.3 // 57050	NM_020368 // RefSeq // Homo sapiens UTP3, small subunit (SSU) processome component, homolog (S. cerevisiae) (UTP3), mRNA. // chr4 // 100 // 100 // 32 // 32 // 0 /// ENST00000254803 // ENSEMBL // Something about silencing protein 10 gene:ENSG00000132467 // chr4 // 100 // 100 // 32 // 32 // 0 /// AF271212 // GenBank // Homo sapiens disrupter of silencing SAS10 (SAS10) mRNA, complete cds. // chr4 //…
7904018	chr1	112735130	112735233	104	Peak_39	5041	CTTNBP2NL	2.01106	1.01906	3.06171	10.0663	1.05065	9.04726	0.2774	0.0554978	0.4705	0.0001292	NM_018704 // CTTNBP2NL // CTTNBP2 N-terminal like // 1p13.2 // 55917 /// ENST00000271277 // CTTNBP2NL // CTTNBP2 N-terminal like // 1p13.2 // 55917 /// BC016029 // CTTNBP2NL // CTTNBP2 N-terminal like // 1p13.2 // 55917 /// ENST00000441739 // CTTNBP2NL // CTTNBP2 N-terminal like // 1p13.2 // 55917	NM_018704 // RefSeq // Homo sapiens CTTNBP2 N-terminal like (CTTNBP2NL), mRNA. // chr1 // 100 // 100 // 32 // 32 // 0 /// ENST00000271277 // ENSEMBL // CTTNBP2 N-terminal-like protein gene:ENSG00000143079 // chr1 // 100 // 100 // 32 // 32 // 0 /// BC016029 // GenBank // Homo sapiens CTTNBP2 N-terminal like, mRNA (cDNA clone MGC:16974 IMAGE:3921313), complete cds. // chr1 // 97 // 100 // 31 // 32 …
7926223	chr10	12687651	12687772	122	Peak_115	256223	CAMK1D	0	0.868707	5.21997	16.1527	5.21997	15.284	-0.0523	0.439796	-0.5177	0.0001403	NM_153498 // CAMK1D // calcium/calmodulin-dependent protein kinase ID // 10p13 // 57118 /// NM_020397 // CAMK1D // calcium/calmodulin-dependent protein kinase ID // 10p13 // 57118 /// ENST00000378847 // CAMK1D // calcium/calmodulin-dependent protein kinase ID // 10p13 // 57118 /// ENST00000378845 // CAMK1D // calcium/calmodulin-dependent protein kinase ID // 10p13 // 57118 /// AB081726 // CAMK1D …	NM_153498 // RefSeq // Homo sapiens calcium/calmodulin-dependent protein kinase ID (CAMK1D), transcript variant 2, mRNA. // chr10 // 100 // 93 // 26 // 26 // 0 /// NM_020397 // RefSeq // Homo sapiens calcium/calmodulin-dependent protein kinase ID (CAMK1D), transcript variant 1, mRNA. // chr10 // 100 // 86 // 24 // 24 // 0 /// ENST00000378847 // ENSEMBL // Isoform 1 of Calcium/calmodulin-dependent…
8147994	chr8	117847857	117848089	233	Peak_1553	151	UTP23	1.79528	1.36458	4.68549	8.19334	2.8902	6.82876	0.11	0.275611	0.4927	0.0001481	NM_032334 // UTP23 // UTP23, small subunit (SSU) processome component, homolog (yeast) // 8q24.11 // 84294 /// ENST00000309822 // UTP23 // UTP23, small subunit (SSU) processome component, homolog (yeast) // 8q24.11 // 84294 /// BC005955 // UTP23 // UTP23, small subunit (SSU) processome component, homolog (yeast) // 8q24.11 // 84294 /// ENST00000357148 // UTP23 // UTP23, small subunit (SSU) proces…	NM_032334 // RefSeq // Homo sapiens UTP23, small subunit (SSU) processome component, homolog (yeast) (UTP23), mRNA. // chr8 // 100 // 82 // 23 // 23 // 0 /// ENST00000309822 // ENSEMBL // Isoform 1 of rRNA-processing protein UTP23 homolog gene:ENSG00000147679 // chr8 // 100 // 82 // 23 // 23 // 0 /// BC005955 // GenBank // Homo sapiens UTP23, small subunit (SSU) processome component, homolog (yea…
7984190	chr15	62466751	62467109	359	Peak_606	42	TRIP4	1.45648	1.77129	4.18137	9.94921	2.72489	8.17792	0.2558	0.0621106	0.4534	0.0001489	NM_016213 // TRIP4 // thyroid hormone receptor interactor 4 // 15q22.31 // 9325 /// ENST00000261884 // TRIP4 // thyroid hormone receptor interactor 4 // 15q22.31 // 9325 /// BC012448 // TRIP4 // thyroid hormone receptor interactor 4 // 15q22.31 // 9325	NM_016213 // RefSeq // Homo sapiens thyroid hormone receptor interactor 4 (TRIP4), mRNA. // chr15 // 100 // 100 // 28 // 28 // 0 /// ENST00000261884 // ENSEMBL // Activating signal cointegrator 1 gene:ENSG00000103671 // chr15 // 100 // 100 // 28 // 28 // 0 /// BC012448 // GenBank // Homo sapiens thyroid hormone receptor interactor 4, mRNA (cDNA clone MGC:8719 IMAGE:3882630), complete cds. // chr1…
7992518	chr16	2138035	2138192	158	Peak_638	432	RAB26	1.32374	0.670774	0.575801	7.40545	-0.747937	6.73468	-0.2302	0.0990065	-0.5113	0.0001502	NM_014353 // RAB26 // RAB26, member RAS oncogene family // 16p13.3 // 25837 /// ENST00000210187 // RAB26 // RAB26, member RAS oncogene family // 16p13.3 // 25837 /// BC066913 // RAB26 // RAB26, member RAS oncogene family // 16p13.3 // 25837	NM_014353 // RefSeq // Homo sapiens RAB26, member RAS oncogene family (RAB26), mRNA. // chr16 // 97 // 100 // 35 // 36 // 0 /// ENST00000210187 // ENSEMBL // Ras-related protein Rab-26 gene:ENSG00000167964 // chr16 // 100 // 100 // 36 // 36 // 0 /// BC066913 // GenBank // Homo sapiens RAB26, member RAS oncogene family, mRNA (cDNA clone MGC:87104 IMAGE:5262795), complete cds. // chr16 // 97 // 100…
8014264	chr17	30929640	30929856	217	Peak_692	79	PEX12	1.44574	2.44199	2.7251	8.22988	1.27936	5.78789	0.097	0.347946	0.574	0.000158	NM_000286 // PEX12 // peroxisomal biogenesis factor 12 // 17q12 // 5193 /// ENST00000225873 // PEX12 // peroxisomal biogenesis factor 12 // 17q12 // 5193 /// BC031085 // PEX12 // peroxisomal biogenesis factor 12 // 17q12 // 5193 /// ENST00000424525 // PEX12 // peroxisomal biogenesis factor 12 // 17q12 // 5193	NM_000286 // RefSeq // Homo sapiens peroxisomal biogenesis factor 12 (PEX12), mRNA. // chr17 // 100 // 100 // 32 // 32 // 0 /// ENST00000225873 // ENSEMBL // Peroxisome assembly protein 12 gene:ENSG00000108733 // chr17 // 100 // 100 // 32 // 32 // 0 /// BC031085 // GenBank // Homo sapiens peroxisomal biogenesis factor 12, mRNA (cDNA clone MGC:33813 IMAGE:5296541), complete cds. // chr17 // 100 //…
7910416	chr1	228006281	228006409	129	Peak_97	177842	KIAA0133	3.24264	1.64314	2.82098	10.9798	-0.421667	9.33664	-0.0052	0.555208	-0.4711	0.0001592	NM_014777 // URB2 // URB2 ribosome biogenesis 2 homolog (S. cerevisiae) // 1q42.13 // 9816 /// ENST00000258243 // URB2 // URB2 ribosome biogenesis 2 homolog (S. cerevisiae) // 1q42.13 // 9816 /// BC114559 // URB2 // URB2 ribosome biogenesis 2 homolog (S. cerevisiae) // 1q42.13 // 9816 /// ENST00000434387 // URB2 // URB2 ribosome biogenesis 2 homolog (S. cerevisiae) // 1q42.13 // 9816	NM_014777 // RefSeq // Homo sapiens URB2 ribosome biogenesis 2 homolog (S. cerevisiae) (URB2), mRNA. // chr1 // 100 // 100 // 34 // 34 // 0 /// ENST00000258243 // ENSEMBL // Unhealthy ribosome biogenesis protein 2 homolog gene:ENSG00000135763 // chr1 // 100 // 100 // 34 // 34 // 0 /// BC114559 // GenBank // Homo sapiens URB2 ribosome biogenesis 2 homolog (S. cerevisiae), mRNA (cDNA clone MGC:1388…
8133876	chr7	80031263	80031493	231	Peak_1400	74289	CD36	1.81083	0.458798	4.1353	10.9302	2.32447	10.4714	0.1369	0.318448	-0.7149	0.0001679	NM_001001548 // CD36 // CD36 molecule (thrombospondin receptor) // 7q11.2 // 948 /// NM_001001547 // CD36 // CD36 molecule (thrombospondin receptor) // 7q11.2 // 948 /// NM_000072 // CD36 // CD36 molecule (thrombospondin receptor) // 7q11.2 // 948 /// NM_001127443 // CD36 // CD36 molecule (thrombospondin receptor) // 7q11.2 // 948 /// NM_001127444 // CD36 // CD36 molecule (thrombospondin receptor…	NM_001001548 // RefSeq // Homo sapiens CD36 molecule (thrombospondin receptor) (CD36), transcript variant 1, mRNA. // chr7 // 100 // 81 // 35 // 35 // 0 /// NM_001001547 // RefSeq // Homo sapiens CD36 molecule (thrombospondin receptor) (CD36), transcript variant 2, mRNA. // chr7 // 100 // 81 // 35 // 35 // 0 /// NM_000072 // RefSeq // Homo sapiens CD36 molecule (thrombospondin receptor) (CD36), t…
8146550	chr8	59628798	59629090	293	Peak_1503	763	SDCBP	1.42765	0.723429	4.19175	12.1903	2.7641	11.4669	0.1396	0.196136	0.4622	0.0001689	NM_005625 // SDCBP // syndecan binding protein (syntenin) // 8q12 // 6386 /// NM_001007067 // SDCBP // syndecan binding protein (syntenin) // 8q12 // 6386 /// NM_001007069 // SDCBP // syndecan binding protein (syntenin) // 8q12 // 6386 /// NM_001007070 // SDCBP // syndecan binding protein (syntenin) // 8q12 // 6386 /// NM_001007068 // SDCBP // syndecan binding protein (syntenin) // 8q12 // 6386 /…	NM_005625 // RefSeq // Homo sapiens syndecan binding protein (syntenin) (SDCBP), transcript variant 1, mRNA. // chr8 // 100 // 100 // 15 // 15 // 0 /// NM_001007067 // RefSeq // Homo sapiens syndecan binding protein (syntenin) (SDCBP), transcript variant 2, mRNA. // chr8 // 100 // 100 // 15 // 15 // 0 /// NM_001007069 // RefSeq // Homo sapiens syndecan binding protein (syntenin) (SDCBP), transcri…
8152812	chr8	127645856	127646079	224	Peak_1567	6419	FAM84B	1.40056	1.41941	5.48296	9.3473	4.0824	7.92789	0.1259	0.192828	-0.411	0.0001708	NM_174911 // FAM84B // family with sequence similarity 84, member B // 8q24.21 // 157638 /// ENST00000304916 // FAM84B // family with sequence similarity 84, member B // 8q24.21 // 157638 /// BC052957 // FAM84B // family with sequence similarity 84, member B // 8q24.21 // 157638	NM_174911 // RefSeq // Homo sapiens family with sequence similarity 84, member B (FAM84B), mRNA. // chr8 // 90 // 100 // 27 // 30 // 0 /// ENST00000304916 // ENSEMBL // Protein FAM84B gene:ENSG00000168672 // chr8 // 100 // 100 // 30 // 30 // 0 /// BC052957 // GenBank // Homo sapiens family with sequence similarity 84, member B, mRNA (cDNA clone MGC:48619 IMAGE:5262890), complete cds. // chr8 // 9…
8109062	chr5	147851454	147851601	148	Peak_1227	107889	FBXO38	0.70659	0	2.45883	7.90582	1.75224	7.90582	0.1395	0.191925	0.4518	0.0001778	NM_205836 // FBXO38 // F-box protein 38 // 5q32 // 81545 /// NM_030793 // FBXO38 // F-box protein 38 // 5q32 // 81545 /// ENST00000340253 // FBXO38 // F-box protein 38 // 5q32 // 81545 /// ENST00000394370 // FBXO38 // F-box protein 38 // 5q32 // 81545 /// BC033454 // FBXO38 // F-box protein 38 // 5q32 // 81545 /// ENST00000296701 // FBXO38 // F-box protein 38 // 5q32 // 81545	NM_205836 // RefSeq // Homo sapiens F-box protein 38 (FBXO38), transcript variant 2, mRNA. // chr5 // 100 // 97 // 28 // 28 // 0 /// NM_030793 // RefSeq // Homo sapiens F-box protein 38 (FBXO38), transcript variant 1, mRNA. // chr5 // 100 // 90 // 26 // 26 // 0 /// ENST00000340253 // ENSEMBL // Isoform 1 of F-box only protein 38 gene:ENSG00000145868 // chr5 // 100 // 97 // 28 // 28 // 0 /// ENST0…
7991216	chr15	86890911	86890998	88	Peak_618	138	DET1	0	3.61303	5.16912	11.1968	5.16912	7.58373	0.1451	0.236029	0.5517	0.0001804	NM_017996 // DET1 // de-etiolated homolog 1 (Arabidopsis) // 15q25.3 // 55070 /// NM_001144074 // DET1 // de-etiolated homolog 1 (Arabidopsis) // 15q25.3 // 55070 /// NR_026645 // DET1 // de-etiolated homolog 1 (Arabidopsis) // 15q25.3 // 55070 /// ENST00000268148 // DET1 // de-etiolated homolog 1 (Arabidopsis) // 15q25.3 // 55070 /// ENST00000444300 // DET1 // de-etiolated homolog 1 (Arabidopsis…	NM_017996 // RefSeq // Homo sapiens de-etiolated homolog 1 (Arabidopsis) (DET1), transcript variant 1, mRNA. // chr15 // 100 // 100 // 30 // 30 // 0 /// NM_001144074 // RefSeq // Homo sapiens de-etiolated homolog 1 (Arabidopsis) (DET1), transcript variant 2, mRNA. // chr15 // 100 // 97 // 29 // 29 // 0 /// NR_026645 // RefSeq // Homo sapiens de-etiolated homolog 1 (Arabidopsis) (DET1), transcript…
7991216	chr15	86890999	86891070	72	Peak_619	218	DET1	1.45243	2.94395	5.68603	12.8296	4.2336	9.88567	0.1451	0.236029	0.5517	0.0001804	NM_017996 // DET1 // de-etiolated homolog 1 (Arabidopsis) // 15q25.3 // 55070 /// NM_001144074 // DET1 // de-etiolated homolog 1 (Arabidopsis) // 15q25.3 // 55070 /// NR_026645 // DET1 // de-etiolated homolog 1 (Arabidopsis) // 15q25.3 // 55070 /// ENST00000268148 // DET1 // de-etiolated homolog 1 (Arabidopsis) // 15q25.3 // 55070 /// ENST00000444300 // DET1 // de-etiolated homolog 1 (Arabidopsis…	NM_017996 // RefSeq // Homo sapiens de-etiolated homolog 1 (Arabidopsis) (DET1), transcript variant 1, mRNA. // chr15 // 100 // 100 // 30 // 30 // 0 /// NM_001144074 // RefSeq // Homo sapiens de-etiolated homolog 1 (Arabidopsis) (DET1), transcript variant 2, mRNA. // chr15 // 100 // 97 // 29 // 29 // 0 /// NR_026645 // RefSeq // Homo sapiens de-etiolated homolog 1 (Arabidopsis) (DET1), transcript…
8165508	chr9	139369714	139370026	313	Peak_1669	53446	NRARP	8.68677	10.4966	6.39452	19.4781	-2.29225	8.98143	-0.0123	0.547404	-0.6803	0.0001811	NM_001004354 // NRARP // NOTCH-regulated ankyrin repeat protein // 9q34.3 // 441478 /// ENST00000356628 // NRARP // NOTCH-regulated ankyrin repeat protein // 9q34.3 // 441478 /// BC053618 // NRARP // NOTCH-regulated ankyrin repeat protein // 9q34.3 // 441478	NM_001004354 // RefSeq // Homo sapiens NOTCH-regulated ankyrin repeat protein (NRARP), mRNA. // chr9 // 100 // 100 // 25 // 25 // 0 /// ENST00000356628 // ENSEMBL // Notch-regulated ankyrin repeat-containing protein gene:ENSG00000198435 // chr9 // 100 // 100 // 25 // 25 // 0 /// BC053618 // GenBank // Homo sapiens NOTCH-regulated ankyrin repeat protein, mRNA (cDNA clone MGC:61598 IMAGE:6143133), …
7915472	chr1	43170213	43170398	186	Peak_22	27029	SLC2A1	1.12447	0.569797	4.40209	6.29065	3.27762	5.72086	-0.0273	0.464114	-0.3178	0.000185	NM_006516 // SLC2A1 // solute carrier family 2 (facilitated glucose transporter), member 1 // 1p35-p31.3 // 6513 /// ENST00000426263 // SLC2A1 // solute carrier family 2 (facilitated glucose transporter), member 1 // 1p35-p31.3 // 6513 /// AK292791 // SLC2A1 // solute carrier family 2 (facilitated glucose transporter), member 1 // 1p35-p31.3 // 6513 /// ENST00000372501 // SLC2A1 // solute carrier…	NM_006516 // RefSeq // Homo sapiens solute carrier family 2 (facilitated glucose transporter), member 1 (SLC2A1), mRNA. // chr1 // 100 // 100 // 29 // 29 // 0 /// ENST00000426263 // ENSEMBL // Solute carrier family 2, facilitated glucose transporter member 1 gene:ENSG00000117394 // chr1 // 100 // 100 // 29 // 29 // 0 /// AK292791 // GenBank // Homo sapiens cDNA FLJ77473 complete cds, highly simil…
7974455	chr14	54588019	54588205	187	Peak_549	98	MAPK1IP1L	1.11845	0.56675	0.973011	8.89155	-0.145441	8.3248	0.0764	0.252822	0.3067	0.0001917	NM_144578 // MAPK1IP1L // mitogen-activated protein kinase 1 interacting protein 1-like // 14q22.3 // 93487 /// ENST00000395468 // MAPK1IP1L // mitogen-activated protein kinase 1 interacting protein 1-like // 14q22.3 // 93487 /// BC015621 // MAPK1IP1L // mitogen-activated protein kinase 1 interacting protein 1-like // 14q22.3 // 93487	NM_144578 // RefSeq // Homo sapiens mitogen-activated protein kinase 1 interacting protein 1-like (MAPK1IP1L), mRNA. // chr14 // 100 // 100 // 24 // 24 // 0 /// ENST00000395468 // ENSEMBL // MAPK-interacting and spindle-stabilizing protein-like gene:ENSG00000168175 // chr14 // 100 // 100 // 24 // 24 // 0 /// BC015621 // GenBank // Homo sapiens mitogen-activated protein kinase 1 interacting protei…
7979698	chr14	66896250	66896443	194	Peak_556	193	ATP6V1D	2.15619	2.1852	3.04818	7.61842	0.891991	5.43321	0.2366	0.0958026	0.5017	0.0002046	NM_015994 // ATP6V1D // ATPase, H+ transporting, lysosomal 34kDa, V1 subunit D // 14q23-q24.2 // 51382 /// ENST00000216442 // ATP6V1D // ATPase, H+ transporting, lysosomal 34kDa, V1 subunit D // 14q23-q24.2 // 51382 /// AF104629 // ATP6V1D // ATPase, H+ transporting, lysosomal 34kDa, V1 subunit D // 14q23-q24.2 // 51382	NM_015994 // RefSeq // Homo sapiens ATPase, H+ transporting, lysosomal 34kDa, V1 subunit D (ATP6V1D), mRNA. // chr14 // 100 // 96 // 26 // 26 // 0 /// ENST00000216442 // ENSEMBL // V-type proton ATPase subunit D gene:ENSG00000100554 // chr14 // 100 // 100 // 27 // 27 // 0 /// AF104629 // GenBank // Homo sapiens vacuolar H-ATPase subunit D (VATD) mRNA, complete cds. // chr14 // 100 // 96 // 26 // …
8153488	chr8	144888192	144888363	172	Peak_1599	3172	FAM83H	0.607996	1.23235	2.64467	7.51876	2.03667	6.2864	-0.0312	0.474053	-0.392	0.0002103	NM_198488 // FAM83H // family with sequence similarity 83, member H // 8q24.3 // 286077 /// ENST00000395103 // FAM83H // family with sequence similarity 83, member H // 8q24.3 // 286077 /// ENST00000388913 // FAM83H // family with sequence similarity 83, member H // 8q24.3 // 286077	NM_198488 // RefSeq // Homo sapiens family with sequence similarity 83, member H (FAM83H), mRNA. // chr8 // 100 // 100 // 33 // 33 // 0 /// ENST00000395103 // ENSEMBL // Protein FAM83H gene:ENSG00000180921 // chr8 // 100 // 100 // 33 // 33 // 0 /// ENST00000388913 // ENSEMBL // Protein FAM83H gene:ENSG00000180921 // chr8 // 100 // 100 // 33 // 33 // 0
8048489	chr2	219803336	219803438	103	Peak_885	634	ANKZF1	1.01529	1.02895	3.09144	8.96828	2.07614	7.93933	0.0566	0.414421	0.4514	0.0002187	NM_018089 // ANKZF1 // ankyrin repeat and zinc finger domain containing 1 // 2q35 // 55139 /// NM_001042410 // ANKZF1 // ankyrin repeat and zinc finger domain containing 1 // 2q35 // 55139 /// ENST00000323348 // ANKZF1 // ankyrin repeat and zinc finger domain containing 1 // 2q35 // 55139 /// ENST00000410034 // ANKZF1 // ankyrin repeat and zinc finger domain containing 1 // 2q35 // 55139 /// DQ41…	NM_018089 // RefSeq // Homo sapiens ankyrin repeat and zinc finger domain containing 1 (ANKZF1), transcript variant 1, mRNA. // chr2 // 100 // 100 // 43 // 43 // 0 /// NM_001042410 // RefSeq // Homo sapiens ankyrin repeat and zinc finger domain containing 1 (ANKZF1), transcript variant 2, mRNA. // chr2 // 100 // 95 // 41 // 41 // 0 /// ENST00000323348 // ENSEMBL // Ankyrin repeat and zinc finger …
7921099	chr1	154930725	154930900	176	Peak_63	11251	CRABP2	3.56507	1.20434	3.10147	10.497	-0.463594	9.29262	0.1607	0.0749798	-0.3006	0.0002328	NM_001878 // CRABP2 // cellular retinoic acid binding protein 2 // 1q21.3 // 1382 /// ENST00000368222 // CRABP2 // cellular retinoic acid binding protein 2 // 1q21.3 // 1382 /// ENST00000368221 // CRABP2 // cellular retinoic acid binding protein 2 // 1q21.3 // 1382 /// BC001109 // CRABP2 // cellular retinoic acid binding protein 2 // 1q21.3 // 1382 /// ENST00000368220 // CRABP2 // cellular retino…	NM_001878 // RefSeq // Homo sapiens cellular retinoic acid binding protein 2 (CRABP2), mRNA. // chr1 // 100 // 100 // 31 // 31 // 0 /// ENST00000368222 // ENSEMBL // Cellular retinoic acid-binding protein 2 gene:ENSG00000143320 // chr1 // 100 // 100 // 31 // 31 // 0 /// ENST00000368221 // ENSEMBL // Cellular retinoic acid-binding protein 2 gene:ENSG00000143320 // chr1 // 100 // 65 // 20 // 20 // …
7943424	chr11	101766736	101766932	197	Peak_344	43759	BIRC2	3.18503	1.07596	1.84724	10.0032	-1.3378	8.92724	0.1195	0.230582	0.4321	0.0002372	NM_001166 // BIRC2 // baculoviral IAP repeat-containing 2 // 11q22 // 329 /// ENST00000227758 // BIRC2 // baculoviral IAP repeat-containing 2 // 11q22 // 329 /// BX647978 // BIRC2 // baculoviral IAP repeat-containing 2 // 11q22 // 329	NM_001166 // RefSeq // Homo sapiens baculoviral IAP repeat-containing 2 (BIRC2), mRNA. // chr11 // 100 // 95 // 36 // 36 // 0 /// ENST00000227758 // ENSEMBL // Baculoviral IAP repeat-containing protein 2 gene:ENSG00000110330 // chr11 // 100 // 92 // 35 // 35 // 0 /// BX647978 // GenBank // Homo sapiens mRNA; cDNA DKFZp686H2452 (from clone DKFZp686H2452). // chr11 // 97 // 95 // 35 // 36 // 0
8099649	chr4	24194211	24194375	165	Peak_1089	889	DHX15	0	1.28463	0.551373	9.70386	0.551373	8.41923	0.0956	0.249445	-0.3705	0.0002389	NM_001358 // DHX15 // DEAH (Asp-Glu-Ala-His) box polypeptide 15 // 4p15.3 // 1665 /// ENST00000336812 // DHX15 // DEAH (Asp-Glu-Ala-His) box polypeptide 15 // 4p15.3 // 1665 /// BC035974 // DHX15 // DEAH (Asp-Glu-Ala-His) box polypeptide 15 // 4p15.3 // 1665	NM_001358 // RefSeq // Homo sapiens DEAH (Asp-Glu-Ala-His) box polypeptide 15 (DHX15), mRNA. // chr4 // 100 // 93 // 25 // 25 // 0 /// ENST00000336812 // ENSEMBL // Putative pre-mRNA-splicing factor ATP-dependent RNA helicase DHX15 gene:ENSG00000109606 // chr4 // 100 // 93 // 25 // 25 // 0 /// BC035974 // GenBank // Homo sapiens DEAH (Asp-Glu-Ala-His) box polypeptide 15, mRNA (cDNA clone MGC:3261…
8007084	chr17	35721426	35721601	176	Peak_700	2642	RARA	3.56507	1.20434	4.1353	8.39757	0.57023	7.19323	0.0502	0.417964	-0.4052	0.0002429	NM_000964 // RARA // retinoic acid receptor, alpha // 17q21 // 5914 /// NM_001024809 // RARA // retinoic acid receptor, alpha // 17q21 // 5914 /// NM_001145301 // RARA // retinoic acid receptor, alpha // 17q21 // 5914 /// NM_001145302 // RARA // retinoic acid receptor, alpha // 17q21 // 5914 /// ENST00000254066 // RARA // retinoic acid receptor, alpha // 17q21 // 5914 /// ENST00000394089 // RARA …	NM_000964 // RefSeq // Homo sapiens retinoic acid receptor, alpha (RARA), transcript variant 1, mRNA. // chr17 // 100 // 82 // 36 // 36 // 0 /// NM_001024809 // RefSeq // Homo sapiens retinoic acid receptor, alpha (RARA), transcript variant 2, mRNA. // chr17 // 100 // 82 // 36 // 36 // 0 /// NM_001145301 // RefSeq // Homo sapiens retinoic acid receptor, alpha (RARA), transcript variant 3, mRNA. /…
7935403	chr10	99041916	99042103	188	Peak_203	294	ARHGAP19	3.33751	1.12747	2.17763	10.4821	-1.15988	9.3546	0.1653	0.165041	-0.4678	0.0002446	NM_032900 // ARHGAP19 // Rho GTPase activating protein 19 // 10q24.1 // 84986 /// ENST00000358531 // ARHGAP19 // Rho GTPase activating protein 19 // 10q24.1 // 84986 /// BC114490 // ARHGAP19 // Rho GTPase activating protein 19 // 10q24.1 // 84986 /// BC113888 // ARHGAP19 // Rho GTPase activating protein 19 // 10q24.1 // 84986 /// AK303055 // ARHGAP19 // Rho GTPase activating protein 19 // 10q24.1…	NM_032900 // RefSeq // Homo sapiens Rho GTPase activating protein 19 (ARHGAP19), mRNA. // chr10 // 100 // 87 // 40 // 40 // 0 /// ENST00000358531 // ENSEMBL // Isoform 1 of Rho GTPase-activating protein 19 gene:ENSG00000213390 // chr10 // 100 // 87 // 40 // 40 // 0 /// BC114490 // GenBank // Homo sapiens Rho GTPase activating protein 19, mRNA (cDNA clone MGC:138804 IMAGE:40082327), complete cds. …
8133662	chr7	75346200	75346390	191	Peak_1397	143	RHBDD2	0.547515	0	1.90527	4.51388	1.35775	4.51388	0.0534	0.347681	0.3003	0.00025	NM_001040457 // RHBDD2 // rhomboid domain containing 2 // 7q11.23 // 57414 /// NM_001040456 // RHBDD2 // rhomboid domain containing 2 // 7q11.23 // 57414 /// ENST00000318622 // RHBDD2 // rhomboid domain containing 2 // 7q11.23 // 57414 /// ENST00000413229 // RHBDD2 // rhomboid domain containing 2 // 7q11.23 // 57414 /// ENST00000006777 // RHBDD2 // rhomboid domain containing 2 // 7q11.23 // 57414…	NM_001040457 // RefSeq // Homo sapiens rhomboid domain containing 2 (RHBDD2), transcript variant 2, mRNA. // chr7 // 100 // 91 // 30 // 30 // 0 /// NM_001040456 // RefSeq // Homo sapiens rhomboid domain containing 2 (RHBDD2), transcript variant 1, mRNA. // chr7 // 100 // 82 // 27 // 27 // 0 /// ENST00000318622 // ENSEMBL // rhomboid domain containing 2 isoform b gene:ENSG00000005486 // chr7 // 10…
8152553	chr8	120914214	120914375	162	Peak_1556	139	TAF2	0.645527	0.654212	3.08871	11.7842	2.44318	11.13	0.1879	0.122839	0.442	0.0002652	NM_003184 // TAF2 // TAF2 RNA polymerase II, TATA box binding protein (TBP)-associated factor, 150kDa // 8q24.12 // 6873 /// ENST00000378164 // TAF2 // TAF2 RNA polymerase II, TATA box binding protein (TBP)-associated factor, 150kDa // 8q24.12 // 6873 /// AF026445 // TAF2 // TAF2 RNA polymerase II, TATA box binding protein (TBP)-associated factor, 150kDa // 8q24.12 // 6873	NM_003184 // RefSeq // Homo sapiens TAF2 RNA polymerase II, TATA box binding protein (TBP)-associated factor, 150kDa (TAF2), mRNA. // chr8 // 100 // 100 // 33 // 33 // 0 /// ENST00000378164 // ENSEMBL // Transcription initiation factor TFIID subunit 2 gene:ENSG00000064313 // chr8 // 100 // 100 // 33 // 33 // 0 /// AF026445 // GenBank // Homo sapiens cofactor of initiator function (CIF150) mRNA, c…
8092230	chr3	180272177	180272354	178	Peak_1061	87	ZMAT3	0.587502	2.38162	5.8777	8.99515	5.2902	6.61353	0.2797	0.0893028	0.5579	0.0002734	NM_022470 // ZMAT3 // zinc finger, matrin type 3 // 3q26.3-q27 // 64393 /// NM_152240 // ZMAT3 // zinc finger, matrin type 3 // 3q26.3-q27 // 64393 /// ENST00000432729 // ZMAT3 // zinc finger, matrin type 3 // 3q26.3-q27 // 64393 /// ENST00000311417 // ZMAT3 // zinc finger, matrin type 3 // 3q26.3-q27 // 64393 /// ENST00000441601 // ZMAT3 // zinc finger, matrin type 3 // 3q26.3-q27 // 64393 /// E…	NM_022470 // RefSeq // Homo sapiens zinc finger, matrin type 3 (ZMAT3), transcript variant 1, mRNA. // chr3 // 100 // 100 // 26 // 26 // 0 /// NM_152240 // RefSeq // Homo sapiens zinc finger, matrin type 3 (ZMAT3), transcript variant 2, mRNA. // chr3 // 100 // 92 // 24 // 24 // 0 /// ENST00000432729 // ENSEMBL // p53 target zinc finger protein isoform 2 gene:ENSG00000172667 // chr3 // 100 // 100 …
8064967	chr20	10363246	10363386	141	Peak_907	550	MKKS	0.741669	0.751647	4.83918	12.2291	4.09751	11.4774	0.3422	0.0460161	0.4879	0.0002778	NM_018848 // MKKS // McKusick-Kaufman syndrome // 20p12 // 8195 /// NM_170784 // MKKS // McKusick-Kaufman syndrome // 20p12 // 8195 /// ENST00000399054 // MKKS // McKusick-Kaufman syndrome // 20p12 // 8195 /// ENST00000347364 // MKKS // McKusick-Kaufman syndrome // 20p12 // 8195 /// ENST00000419178 // MKKS // McKusick-Kaufman syndrome // 20p12 // 8195 /// AF221993 // MKKS // McKusick-Kaufman synd…	NM_018848 // RefSeq // Homo sapiens McKusick-Kaufman syndrome (MKKS), transcript variant 1, mRNA. // chr20 // 100 // 97 // 33 // 33 // 0 /// NM_170784 // RefSeq // Homo sapiens McKusick-Kaufman syndrome (MKKS), transcript variant 2, mRNA. // chr20 // 100 // 88 // 30 // 30 // 0 /// ENST00000399054 // ENSEMBL // McKusick-Kaufman/Bardet-Biedl syndromes putative chaperonin gene:ENSG00000125863 // chr…
8116921	chr6	12394699	12394800	102	Peak_1249	3665	EDN1	2.0505	0	3.12174	18.7162	1.07125	18.7162	0.2366	0.105717	-0.5106	0.000279	NM_001955 // EDN1 // endothelin 1 // 6p24.1 // 1906 /// ENST00000379375 // EDN1 // endothelin 1 // 6p24.1 // 1906 /// BC009720 // EDN1 // endothelin 1 // 6p24.1 // 1906	NM_001955 // RefSeq // Homo sapiens endothelin 1 (EDN1), mRNA. // chr6 // 96 // 100 // 24 // 25 // 0 /// ENST00000379375 // ENSEMBL // Endothelin-1 gene:ENSG00000078401 // chr6 // 100 // 100 // 25 // 25 // 0 /// BC009720 // GenBank // Homo sapiens endothelin 1, mRNA (cDNA clone MGC:9513 IMAGE:3900704), complete cds. // chr6 // 92 // 100 // 23 // 25 // 0
7955768	chr12	51975434	51975702	269	Peak_433	167	PFDN5	2.72129	1.96993	4.90394	11.2176	2.18265	9.24764	0.029	0.485629	0.3924	0.000306	NM_002624 // PFDN5 // prefoldin subunit 5 // 12q12 // 5204 /// NM_145897 // PFDN5 // prefoldin subunit 5 // 12q12 // 5204 /// ENST00000334478 // PFDN5 // prefoldin subunit 5 // 12q12 // 5204 /// ENST00000351500 // PFDN5 // prefoldin subunit 5 // 12q12 // 5204 /// BC062671 // PFDN5 // prefoldin subunit 5 // 12q12 // 5204 /// ENST00000243040 // PFDN5 // prefoldin subunit 5 // 12q12 // 5204	NM_002624 // RefSeq // Homo sapiens prefoldin subunit 5 (PFDN5), transcript variant 1, mRNA. // chr12 // 100 // 100 // 24 // 24 // 0 /// NM_145897 // RefSeq // Homo sapiens prefoldin subunit 5 (PFDN5), transcript variant 3, mRNA. // chr12 // 100 // 75 // 18 // 18 // 0 /// ENST00000334478 // ENSEMBL // Prefoldin subunit 5 gene:ENSG00000123349 // chr12 // 100 // 100 // 24 // 24 // 0 /// ENST0000035…
8093086	chr3	197498853	197499182	330	Peak_1076	136	PCYT1A	4.43653	4.81738	5.23804	12.8763	0.801515	8.0589	0.0872	0.262284	0.3433	0.0003133	NM_005017 // PCYT1A // phosphate cytidylyltransferase 1, choline, alpha // 3q29 // 5130 /// ENST00000292823 // PCYT1A // phosphate cytidylyltransferase 1, choline, alpha // 3q29 // 5130 /// ENST00000431016 // PCYT1A // phosphate cytidylyltransferase 1, choline, alpha // 3q29 // 5130 /// BC046355 // PCYT1A // phosphate cytidylyltransferase 1, choline, alpha // 3q29 // 5130 /// L28957 // PCYT1A // …	NM_005017 // RefSeq // Homo sapiens phosphate cytidylyltransferase 1, choline, alpha (PCYT1A), mRNA. // chr3 // 100 // 100 // 26 // 26 // 0 /// ENST00000292823 // ENSEMBL // Choline-phosphate cytidylyltransferase A gene:ENSG00000161217 // chr3 // 100 // 100 // 26 // 26 // 0 /// ENST00000431016 // ENSEMBL // Choline-phosphate cytidylyltransferase A gene:ENSG00000161217 // chr3 // 100 // 88 // 23 /…
7927108	chr10	42598040	42598305	266	Peak_162	8	BMS1	2.75198	0.796859	3.24916	7.40838	0.49718	6.61153	-0.0601	0.351621	-0.3333	0.0003327	NM_014753 // BMS1 // BMS1 homolog, ribosome assembly protein (yeast) // 10q11.21 // 9790 /// ENST00000374518 // BMS1 // BMS1 homolog, ribosome assembly protein (yeast) // 10q11.21 // 9790 /// BC150252 // BMS1 // BMS1 homolog, ribosome assembly protein (yeast) // 10q11.21 // 9790	NM_014753 // RefSeq // Homo sapiens BMS1 homolog, ribosome assembly protein (yeast) (BMS1), mRNA. // chr10 // 100 // 100 // 13 // 13 // 0 /// ENST00000374518 // ENSEMBL // Ribosome biogenesis protein BMS1 homolog gene:ENSG00000165733 // chr10 // 100 // 100 // 13 // 13 // 0 /// BC150252 // GenBank // Homo sapiens BMS1 homolog, ribosome assembly protein (yeast), mRNA (cDNA clone MGC:166808 IMAGE:90…
7899884	chr1	33694106	33694293	188	Peak_12	16519	ZSCAN20	0.556252	0.563736	2.66155	11.1372	2.1053	10.5735	0.0956	0.337364	0.4979	0.0003399	NM_145238 // ZSCAN20 // zinc finger and SCAN domain containing 20 // 1p34.3 // 7579 /// ENST00000326544 // ZSCAN20 // zinc finger and SCAN domain containing 20 // 1p34.3 // 7579 /// BC008827 // ZSCAN20 // zinc finger and SCAN domain containing 20 // 1p34.3 // 7579 /// ENST00000361328 // ZSCAN20 // zinc finger and SCAN domain containing 20 // 1p34.3 // 7579 /// ENST00000373411 // ZSCAN20 // zinc f…	NM_145238 // RefSeq // Homo sapiens zinc finger and SCAN domain containing 20 (ZSCAN20), mRNA. // chr1 // 100 // 94 // 34 // 34 // 0 /// ENST00000326544 // ENSEMBL // Isoform 1 of Zinc finger and SCAN domain-containing protein 20 gene:ENSG00000121903 // chr1 // 100 // 94 // 34 // 34 // 0 /// BC008827 // GenBank // Homo sapiens zinc finger and SCAN domain containing 20, mRNA (cDNA clone MGC:13310 …
8069711	chr21	29286978	29287171	194	Peak_973	26	ZNF294	1.61714	0	1.40685	8.57072	-0.21029	8.57072	0.1945	0.148347	0.4946	0.0003563	NM_015565 // RNF160 // ring finger protein 160 // 21q22.11 // 26046 /// ENST00000389194 // RNF160 // ring finger protein 160 // 21q22.11 // 26046 /// ENST00000361371 // RNF160 // ring finger protein 160 // 21q22.11 // 26046 /// BC150284 // RNF160 // ring finger protein 160 // 21q22.11 // 26046 /// ENST00000446611 // RNF160 // ring finger protein 160 // 21q22.11 // 26046 /// ENST00000389195 // RNF…	NM_015565 // RefSeq // Homo sapiens ring finger protein 160 (RNF160), mRNA. // chr21 // 100 // 100 // 46 // 46 // 0 /// ENST00000389194 // ENSEMBL // zinc finger protein 294 gene:ENSG00000198862 // chr21 // 100 // 100 // 46 // 46 // 0 /// ENST00000361371 // ENSEMBL // zinc finger protein 294 gene:ENSG00000198862 // chr21 // 100 // 98 // 45 // 45 // 0 /// BC150284 // GenBank // Homo sapiens ring f…
7988605	chr15	47235044	47235216	173	Peak_595	84	COPS2	2.41793	0.612614	4.20701	10.679	1.78908	10.0664	0.2737	0.0666317	0.4572	0.0003736	NM_004236 // COPS2 // COP9 constitutive photomorphogenic homolog subunit 2 (Arabidopsis) // 15q21.2 // 9318 /// NM_001143887 // COPS2 // COP9 constitutive photomorphogenic homolog subunit 2 (Arabidopsis) // 15q21.2 // 9318 /// ENST00000388901 // COPS2 // COP9 constitutive photomorphogenic homolog subunit 2 (Arabidopsis) // 15q21.2 // 9318 /// ENST00000299259 // COPS2 // COP9 constitutive photomor…	NM_004236 // RefSeq // Homo sapiens COP9 constitutive photomorphogenic homolog subunit 2 (Arabidopsis) (COPS2), transcript variant 1, mRNA. // chr15 // 100 // 100 // 33 // 33 // 0 /// NM_001143887 // RefSeq // Homo sapiens COP9 constitutive photomorphogenic homolog subunit 2 (Arabidopsis) (COPS2), transcript variant 2, mRNA. // chr15 // 100 // 100 // 33 // 33 // 0 /// ENST00000388901 // ENSEMBL /…
8078962	chr3	40326028	40326291	264	Peak_1021	83	EIF1B	0.396119	0.802896	1.20613	7.69777	0.81001	6.89488	0.2147	0.0997775	0.4314	0.0003934	NM_005875 // EIF1B // eukaryotic translation initiation factor 1B // 3p22.1 // 10289 /// ENST00000232905 // EIF1B // eukaryotic translation initiation factor 1B // 3p22.1 // 10289 /// BC006996 // EIF1B // eukaryotic translation initiation factor 1B // 3p22.1 // 10289	NM_005875 // RefSeq // Homo sapiens eukaryotic translation initiation factor 1B (EIF1B), mRNA. // chr3 // 100 // 100 // 32 // 32 // 0 /// ENST00000232905 // ENSEMBL // Eukaryotic translation initiation factor 1b gene:ENSG00000114784 // chr3 // 100 // 100 // 32 // 32 // 0 /// BC006996 // GenBank // Homo sapiens eukaryotic translation initiation factor 1B, mRNA (cDNA clone MGC:12271 IMAGE:4044439),…
7932703	chr10	27571958	27572054	97	Peak_121	1032	ACBD5	3.23429	2.1852	2.81371	13.3322	-0.42058	11.147	0.286	0.0430458	0.3791	0.0004066	NM_145698 // ACBD5 // acyl-Coenzyme A binding domain containing 5 // 10p12.1 // 91452 /// NM_001042473 // ACBD5 // acyl-Coenzyme A binding domain containing 5 // 10p12.1 // 91452 /// NR_024150 // ACBD5 // acyl-Coenzyme A binding domain containing 5 // 10p12.1 // 91452 /// ENST00000396271 // ACBD5 // acyl-Coenzyme A binding domain containing 5 // 10p12.1 // 91452 /// ENST00000375905 // ACBD5 // ac…	NM_145698 // RefSeq // Homo sapiens acyl-Coenzyme A binding domain containing 5 (ACBD5), transcript variant 1, mRNA. // chr10 // 100 // 100 // 39 // 39 // 0 /// NM_001042473 // RefSeq // Homo sapiens acyl-Coenzyme A binding domain containing 5 (ACBD5), transcript variant 2, mRNA. // chr10 // 100 // 95 // 37 // 37 // 0 /// NR_024150 // RefSeq // Homo sapiens acyl-Coenzyme A binding domain containi…
8102912	chr4	141896918	141897109	192	Peak_1116	389	TBC1D9	0.544663	0.551991	3.07993	12.8296	2.53527	12.2776	0.0017	0.563551	0.3856	0.0004766	NM_015130 // TBC1D9 // TBC1 domain family, member 9 (with GRAM domain) // 4q31.21 // 23158 /// ENST00000442267 // TBC1D9 // TBC1 domain family, member 9 (with GRAM domain) // 4q31.21 // 23158 /// BC146758 // TBC1D9 // TBC1 domain family, member 9 (with GRAM domain) // 4q31.21 // 23158 /// ENST00000262996 // TBC1D9 // TBC1 domain family, member 9 (with GRAM domain) // 4q31.21 // 23158	NM_015130 // RefSeq // Homo sapiens TBC1 domain family, member 9 (with GRAM domain) (TBC1D9), mRNA. // chr4 // 100 // 100 // 27 // 27 // 0 /// ENST00000442267 // ENSEMBL // Isoform 1 of TBC1 domain family member 9 gene:ENSG00000109436 // chr4 // 100 // 100 // 27 // 27 // 0 /// BC146758 // GenBank // Homo sapiens TBC1 domain family, member 9 (with GRAM domain), mRNA (cDNA clone MGC:166826 IMAGE:90…
8085537	chr3	15115690	15115859	170	Peak_1012	215	ZFYVE20	2.4606	2.4937	6.95703	13.4032	4.49643	10.9095	0.1813	0.159031	0.4618	0.0005076	NM_022340 // ZFYVE20 // zinc finger, FYVE domain containing 20 // 3p25.1 // 64145 /// ENST00000253699 // ZFYVE20 // zinc finger, FYVE domain containing 20 // 3p25.1 // 64145 /// AK291288 // ZFYVE20 // zinc finger, FYVE domain containing 20 // 3p25.1 // 64145 /// BC106940 // ZFYVE20 // zinc finger, FYVE domain containing 20 // 3p25.1 // 64145 /// AY009133 // ZFYVE20 // zinc finger, FYVE domain con…	NM_022340 // RefSeq // Homo sapiens zinc finger, FYVE domain containing 20 (ZFYVE20), mRNA. // chr3 // 100 // 100 // 24 // 24 // 0 /// ENST00000253699 // ENSEMBL // Rabenosyn-5 gene:ENSG00000131381 // chr3 // 100 // 100 // 24 // 24 // 0 /// AK291288 // GenBank // Homo sapiens cDNA FLJ78647 complete cds, highly similar to Homo sapiens zinc finger, FYVE domain containing 20 (ZFYVE20), mRNA. // chr3…
8129763	chr6	136612988	136613314	327	Peak_1304	109	FAM54A	0.959406	0.972314	4.03413	11.2995	3.07472	10.3272	0.3333	0.0975068	-0.6433	0.0005154	NM_001099286 // FAM54A // family with sequence similarity 54, member A // 6q23.3 // 113115 /// NM_138419 // FAM54A // family with sequence similarity 54, member A // 6q23.3 // 113115 /// ENST00000420702 // FAM54A // family with sequence similarity 54, member A // 6q23.3 // 113115 /// ENST00000275229 // FAM54A // family with sequence similarity 54, member A // 6q23.3 // 113115 /// ENST00000367784 …	NM_001099286 // RefSeq // Homo sapiens family with sequence similarity 54, member A (FAM54A), transcript variant 1, mRNA. // chr6 // 100 // 94 // 31 // 31 // 0 /// NM_138419 // RefSeq // Homo sapiens family with sequence similarity 54, member A (FAM54A), transcript variant 2, mRNA. // chr6 // 100 // 94 // 31 // 31 // 0 /// ENST00000420702 // ENSEMBL // Isoform 1 of Protein FAM54A gene:ENSG0000014…
8100362	chr4	54153644	54153754	111	Peak_1094	1318	LNX1	0	0.954795	3.68824	11.0959	3.68824	10.1411	0.2413	0.0840112	0.4327	0.0005403	NM_001126328 // LNX1 // ligand of numb-protein X 1 // 4q12 // 84708 /// NM_032622 // LNX1 // ligand of numb-protein X 1 // 4q12 // 84708 /// ENST00000306888 // LNX1 // ligand of numb-protein X 1 // 4q12 // 84708 /// ENST00000263925 // LNX1 // ligand of numb-protein X 1 // 4q12 // 84708 /// AF237782 // LNX1 // ligand of numb-protein X 1 // 4q12 // 84708 /// AK090938 // FIP1L1 // FIP1 like 1 (S. ce…	NM_001126328 // RefSeq // Homo sapiens ligand of numb-protein X 1 (LNX1), transcript variant 1, mRNA. // chr4 // 100 // 79 // 30 // 30 // 0 /// NM_032622 // RefSeq // Homo sapiens ligand of numb-protein X 1 (LNX1), transcript variant 2, mRNA. // chr4 // 100 // 79 // 30 // 30 // 0 /// ENST00000306888 // ENSEMBL // Isoform 2 of E3 ubiquitin-protein ligase LNX gene:ENSG00000072201 // chr4 // 100 // …
8139165	chr7	38915218	38915425	208	Peak_1350	96	VPS41	2.01106	1.52859	4.59257	10.3624	2.5815	8.8338	0.1521	0.115082	0.3193	0.0005497	NM_014396 // VPS41 // vacuolar protein sorting 41 homolog (S. cerevisiae) // 7p14-p13 // 27072 /// NM_080631 // VPS41 // vacuolar protein sorting 41 homolog (S. cerevisiae) // 7p14-p13 // 27072 /// ENST00000310301 // VPS41 // vacuolar protein sorting 41 homolog (S. cerevisiae) // 7p14-p13 // 27072 /// ENST00000395969 // VPS41 // vacuolar protein sorting 41 homolog (S. cerevisiae) // 7p14-p13 // 2…	NM_014396 // RefSeq // Homo sapiens vacuolar protein sorting 41 homolog (S. cerevisiae) (VPS41), transcript variant 1, mRNA. // chr7 // 100 // 100 // 33 // 33 // 0 /// NM_080631 // RefSeq // Homo sapiens vacuolar protein sorting 41 homolog (S. cerevisiae) (VPS41), transcript variant 2, mRNA. // chr7 // 100 // 97 // 32 // 32 // 0 /// ENST00000310301 // ENSEMBL // Isoform Long of Vacuolar protein s…
7940669	chr11	62195576	62195705	130	Peak_292	7	C11orf83	2.41328	1.6305	4.89874	9.47418	2.48546	7.84369	-0.0375	0.454108	-0.3578	0.0005536	NM_001085372 // C11orf83 // chromosome 11 open reading frame 83 // 11q12.3 // 790955 /// ENST00000377953 // C11orf83 // chromosome 11 open reading frame 83 // 11q12.3 // 790955 /// BC090057 // C11orf83 // chromosome 11 open reading frame 83 // 11q12.3 // 790955	NM_001085372 // RefSeq // Homo sapiens chromosome 11 open reading frame 83 (C11orf83), mRNA. // chr11 // 100 // 60 // 12 // 12 // 0 /// ENST00000377953 // ENSEMBL // Uncharacterized protein C11orf83 gene:ENSG00000204922 // chr11 // 100 // 60 // 12 // 12 // 0 /// BC090057 // GenBank // Homo sapiens chromosome 11 open reading frame 83, mRNA (cDNA clone MGC:87549 IMAGE:30347387), complete cds. // ch…
8128572	chr6	106163539	106163642	104	Peak_1289	206028	PREP	0	0	4.37387	10.6585	4.37387	10.6585	0.1025	0.231124	-0.3376	0.0005682	NM_002726 // PREP // prolyl endopeptidase // 6q22 // 5550 /// ENST00000369110 // PREP // prolyl endopeptidase // 6q22 // 5550 /// BC030636 // PREP // prolyl endopeptidase // 6q22 // 5550	NM_002726 // RefSeq // Homo sapiens prolyl endopeptidase (PREP), mRNA. // chr6 // 100 // 98 // 43 // 43 // 0 /// ENST00000369110 // ENSEMBL // Prolyl endopeptidase gene:ENSG00000085377 // chr6 // 100 // 98 // 43 // 43 // 0 /// BC030636 // GenBank // Homo sapiens prolyl endopeptidase, mRNA (cDNA clone MGC:16060 IMAGE:3614248), complete cds. // chr6 // 100 // 95 // 42 // 42 // 0
7967841	chr12	131974381	131974576	196	Peak_488	301	CHFR	1.06709	1.62218	2.55291	6.91229	1.48582	5.29011	0.0004	0.565858	0.2608	0.0005825	NM_001161344 // CHFR // checkpoint with forkhead and ring finger domains // 12q24.33 // 55743 /// NM_001161345 // CHFR // checkpoint with forkhead and ring finger domains // 12q24.33 // 55743 /// NM_001161346 // CHFR // checkpoint with forkhead and ring finger domains // 12q24.33 // 55743 /// NM_018223 // CHFR // checkpoint with forkhead and ring finger domains // 12q24.33 // 55743 /// NM_0011613…	NM_001161344 // RefSeq // Homo sapiens checkpoint with forkhead and ring finger domains (CHFR), transcript variant 1, mRNA. // chr12 // 100 // 100 // 48 // 48 // 0 /// NM_001161345 // RefSeq // Homo sapiens checkpoint with forkhead and ring finger domains (CHFR), transcript variant 2, mRNA. // chr12 // 100 // 100 // 48 // 48 // 0 /// NM_001161346 // RefSeq // Homo sapiens checkpoint with forkhead…
7973936	chr14	34831333	34831462	130	Peak_531	173	PSMA6	2.41328	5.70674	6.29838	9.47418	3.8851	3.76745	0.0599	0.411488	0.4196	0.0006029	NM_002791 // PSMA6 // proteasome (prosome, macropain) subunit, alpha type, 6 // 14q13 // 5687 /// ENST00000261479 // PSMA6 // proteasome (prosome, macropain) subunit, alpha type, 6 // 14q13 // 5687 /// BC002979 // PSMA6 // proteasome (prosome, macropain) subunit, alpha type, 6 // 14q13 // 5687	NM_002791 // RefSeq // Homo sapiens proteasome (prosome, macropain) subunit, alpha type, 6 (PSMA6), mRNA. // chr14 // 100 // 100 // 13 // 13 // 0 /// ENST00000261479 // ENSEMBL // Proteasome subunit alpha type-6 gene:ENSG00000100902 // chr14 // 100 // 100 // 13 // 13 // 0 /// BC002979 // GenBank // Homo sapiens proteasome (prosome, macropain) subunit, alpha type, 6, mRNA (cDNA clone MGC:2333 IMAG…
7973936	chr14	34871102	34871381	280	Peak_532	40017	PSMA6	2.2409	0.378508	4.71128	10.1171	2.47039	9.73857	0.0599	0.411488	0.4196	0.0006029	NM_002791 // PSMA6 // proteasome (prosome, macropain) subunit, alpha type, 6 // 14q13 // 5687 /// ENST00000261479 // PSMA6 // proteasome (prosome, macropain) subunit, alpha type, 6 // 14q13 // 5687 /// BC002979 // PSMA6 // proteasome (prosome, macropain) subunit, alpha type, 6 // 14q13 // 5687	NM_002791 // RefSeq // Homo sapiens proteasome (prosome, macropain) subunit, alpha type, 6 (PSMA6), mRNA. // chr14 // 100 // 100 // 13 // 13 // 0 /// ENST00000261479 // ENSEMBL // Proteasome subunit alpha type-6 gene:ENSG00000100902 // chr14 // 100 // 100 // 13 // 13 // 0 /// BC002979 // GenBank // Homo sapiens proteasome (prosome, macropain) subunit, alpha type, 6, mRNA (cDNA clone MGC:2333 IMAG…
8148265	chr8	125557705	125557926	222	Peak_1565	1621	RNF139	1.41318	0	3.07353	12.2055	1.66035	12.2055	0.0428	0.395921	0.2749	0.000608	NM_007218 // RNF139 // ring finger protein 139 // 8q24 // 11236 /// ENST00000303545 // RNF139 // ring finger protein 139 // 8q24 // 11236 /// AF064801 // RNF139 // ring finger protein 139 // 8q24 // 11236	NM_007218 // RefSeq // Homo sapiens ring finger protein 139 (RNF139), mRNA. // chr8 // 100 // 100 // 31 // 31 // 0 /// ENST00000303545 // ENSEMBL // RING finger protein 139 gene:ENSG00000170881 // chr8 // 100 // 100 // 31 // 31 // 0 /// AF064801 // GenBank // Homo sapiens multiple membrane spanning receptor TRC8 (TRC8) mRNA, complete cds. // chr8 // 100 // 84 // 26 // 26 // 0
8091458	chr3	151746944	151747240	297	Peak_1046	74	SERP1	1.40842	1.42737	1.53159	7.04981	0.12317	5.62244	0.2422	0.0523057	0.331	0.0006882	NM_014445 // SERP1 // stress-associated endoplasmic reticulum protein 1 // 3q25.1 // 27230 /// ENST00000239944 // SERP1 // stress-associated endoplasmic reticulum protein 1 // 3q25.1 // 27230 /// AK125413 // SERP1 // stress-associated endoplasmic reticulum protein 1 // 3q25.1 // 27230	NM_014445 // RefSeq // Homo sapiens stress-associated endoplasmic reticulum protein 1 (SERP1), mRNA. // chr3 // 100 // 92 // 22 // 22 // 0 /// ENST00000239944 // ENSEMBL // Stress-associated endoplasmic reticulum protein 1 gene:ENSG00000120742 // chr3 // 100 // 92 // 22 // 22 // 0 /// AK125413 // GenBank // Homo sapiens cDNA FLJ43424 fis, clone OCBBF2027148, highly similar to Rattus norvegicus ri…
7948696	chr11	62115541	62115847	307	Peak_291	10085	MTA2	1.36254	1.38088	4.59328	8.42493	3.23073	7.04405	0.0907	0.191565	-0.2514	0.000716	NM_004739 // MTA2 // metastasis associated 1 family, member 2 // 11q12-q13.1 // 9219 /// ENST00000278823 // MTA2 // metastasis associated 1 family, member 2 // 11q12-q13.1 // 9219 /// BC053650 // MTA2 // metastasis associated 1 family, member 2 // 11q12-q13.1 // 9219	NM_004739 // RefSeq // Homo sapiens metastasis associated 1 family, member 2 (MTA2), mRNA. // chr11 // 100 // 100 // 45 // 45 // 0 /// ENST00000278823 // ENSEMBL // Metastasis-associated protein MTA2 gene:ENSG00000149480 // chr11 // 100 // 100 // 45 // 45 // 0 /// BC053650 // GenBank // Homo sapiens metastasis associated 1 family, member 2, mRNA (cDNA clone MGC:61439 IMAGE:5531965), complete cds.…
8044236	chr2	108431943	108432057	115	Peak_854	38	GCC2	2.72805	1.84317	3.1644	10.1744	0.43635	8.33128	0.353	0.117016	0.7158	0.0008007	NM_181453 // GCC2 // GRIP and coiled-coil domain containing 2 // 2q12.3 // 9648 /// NM_014635 // GCC2 // GRIP and coiled-coil domain containing 2 // 2q12.3 // 9648 /// ENST00000309863 // GCC2 // GRIP and coiled-coil domain containing 2 // 2q12.3 // 9648 /// ENST00000409325 // GCC2 // GRIP and coiled-coil domain containing 2 // 2q12.3 // 9648 /// ENST00000409896 // GCC2 // GRIP and coiled-coil dom…	NM_181453 // RefSeq // Homo sapiens GRIP and coiled-coil domain containing 2 (GCC2), transcript variant 1, mRNA. // chr2 // 100 // 96 // 26 // 26 // 0 /// NM_014635 // RefSeq // Homo sapiens GRIP and coiled-coil domain containing 2 (GCC2), transcript variant 2, mRNA. // chr2 // 100 // 93 // 25 // 25 // 0 /// ENST00000309863 // ENSEMBL // Isoform 2 of GRIP and coiled-coil domain-containing protein…
7935011	chr10	94040611	94040848	238	Peak_195	5	CPEB3	2.63635	0.890607	2.1024	6.46872	-0.533953	5.57811	0.1796	0.223316	0.5515	0.0008208	NM_014912 // CPEB3 // cytoplasmic polyadenylation element binding protein 3 // 10q23.32 // 22849 /// ENST00000265997 // CPEB3 // cytoplasmic polyadenylation element binding protein 3 // 10q23.32 // 22849 /// BC036444 // CPEB3 // cytoplasmic polyadenylation element binding protein 3 // 10q23.32 // 22849 /// AK302576 // CPEB3 // cytoplasmic polyadenylation element binding protein 3 // 10q23.32 // 2…	NM_014912 // RefSeq // Homo sapiens cytoplasmic polyadenylation element binding protein 3 (CPEB3), mRNA. // chr10 // 100 // 100 // 38 // 38 // 0 /// ENST00000265997 // ENSEMBL // Isoform 1 of Cytoplasmic polyadenylation element-binding protein 3 gene:ENSG00000107864 // chr10 // 100 // 100 // 38 // 38 // 0 /// BC036444 // GenBank // Homo sapiens cytoplasmic polyadenylation element binding protein …
7907445	chr1	171950557	171950788	232	Peak_77	0	KLHL20	0.901511	1.82728	6.27424	9.29042	5.37273	7.46314	0.123	0.268601	0.4435	0.000846	NM_014458 // KLHL20 // kelch-like 20 (Drosophila) // 1q24.1-q24.3 // 27252 /// ENST00000209884 // KLHL20 // kelch-like 20 (Drosophila) // 1q24.1-q24.3 // 27252 /// BC063418 // KLHL20 // kelch-like 20 (Drosophila) // 1q24.1-q24.3 // 27252	NM_014458 // RefSeq // Homo sapiens kelch-like 20 (Drosophila) (KLHL20), mRNA. // chr1 // 100 // 81 // 29 // 29 // 0 /// ENST00000209884 // ENSEMBL // kelch-like 20 gene:ENSG00000076321 // chr1 // 100 // 81 // 29 // 29 // 0 /// BC063418 // GenBank // Homo sapiens kelch-like 20 (Drosophila), mRNA (cDNA clone MGC:74874 IMAGE:5221643), complete cds. // chr1 // 100 // 75 // 27 // 27 // 0
8130528	chr6	159353378	159353475	98	Peak_1323	12319	RSPH3	0	0	0.464166	9.42585	0.464166	9.42585	0.1182	0.290774	0.4604	0.0008527	NM_031924 // RSPH3 // radial spoke 3 homolog (Chlamydomonas) // 6q25.3 // 83861 /// ENST00000367069 // RSPH3 // radial spoke 3 homolog (Chlamydomonas) // 6q25.3 // 83861 /// ENST00000252655 // RSPH3 // radial spoke 3 homolog (Chlamydomonas) // 6q25.3 // 83861 /// BC050604 // RSPH3 // radial spoke 3 homolog (Chlamydomonas) // 6q25.3 // 83861 /// ENST00000297262 // RSPH3 // radial spoke 3 homolog (…	NM_031924 // RefSeq // Homo sapiens radial spoke 3 homolog (Chlamydomonas) (RSPH3), mRNA. // chr6 // 100 // 94 // 33 // 33 // 0 /// ENST00000367069 // ENSEMBL // Isoform 1 of Radial spoke head protein 3 homolog gene:ENSG00000130363 // chr6 // 100 // 100 // 35 // 35 // 0 /// ENST00000252655 // ENSEMBL // Isoform 1 of Radial spoke head protein 3 homolog gene:ENSG00000130363 // chr6 // 100 // 94 // …
8102342	chr4	111339119	111339372	254	Peak_1107	76	ELOVL6	0.823428	1.25176	2.8654	7.75839	2.04198	6.50663	0.0297	0.505446	-0.4546	0.0008965	NM_024090 // ELOVL6 // ELOVL family member 6, elongation of long chain fatty acids (FEN1/Elo2, SUR4/Elo3-like, yeast) // 4q25 // 79071 /// NM_001130721 // ELOVL6 // ELOVL family member 6, elongation of long chain fatty acids (FEN1/Elo2, SUR4/Elo3-like, yeast) // 4q25 // 79071 /// ENST00000302274 // ELOVL6 // ELOVL family member 6, elongation of long chain fatty acids (FEN1/Elo2, SUR4/Elo3-like, y…	NM_024090 // RefSeq // Homo sapiens ELOVL family member 6, elongation of long chain fatty acids (FEN1/Elo2, SUR4/Elo3-like, yeast) (ELOVL6), transcript variant 1, mRNA. // chr4 // 100 // 100 // 26 // 26 // 0 /// NM_001130721 // RefSeq // Homo sapiens ELOVL family member 6, elongation of long chain fatty acids (FEN1/Elo2, SUR4/Elo3-like, yeast) (ELOVL6), transcript variant 2, mRNA. // chr4 // 100 …
7939642	chr11	46252098	46252241	144	Peak_239	3534	CREB3L1	0.726217	0.735988	5.68603	11.5467	4.95982	10.8107	0.1914	0.137147	-0.4163	0.0009316	NM_052854 // CREB3L1 // cAMP responsive element binding protein 3-like 1 // 11p11.2 // 90993 /// ENST00000288400 // CREB3L1 // cAMP responsive element binding protein 3-like 1 // 11p11.2 // 90993 /// AB063321 // CREB3L1 // cAMP responsive element binding protein 3-like 1 // 11p11.2 // 90993 /// ENST00000446415 // CREB3L1 // cAMP responsive element binding protein 3-like 1 // 11p11.2 // 90993	NM_052854 // RefSeq // Homo sapiens cAMP responsive element binding protein 3-like 1 (CREB3L1), mRNA. // chr11 // 100 // 100 // 34 // 34 // 0 /// ENST00000288400 // ENSEMBL // Isoform 1 of Cyclic AMP-responsive element-binding protein 3-like protein 1 gene:ENSG00000157613 // chr11 // 100 // 100 // 34 // 34 // 0 /// AB063321 // GenBank // Homo sapiens mRNA for OASIS, complete cds. // chr11 // 100 …
8113491	chr5	110912899	110912995	97	Peak_1195	36991	STARD4	2.15619	5.463	4.22056	9.52302	2.06437	4.06002	0.0666	0.446641	0.5633	0.0009483	NM_139164 // STARD4 // StAR-related lipid transfer (START) domain containing 4 // 5q22.1 // 134429 /// ENST00000296632 // STARD4 // StAR-related lipid transfer (START) domain containing 4 // 5q22.1 // 134429 /// BC042956 // STARD4 // StAR-related lipid transfer (START) domain containing 4 // 5q22.1 // 134429 /// ENST00000455172 // STARD4 // StAR-related lipid transfer (START) domain containing 4 …	NM_139164 // RefSeq // Homo sapiens StAR-related lipid transfer (START) domain containing 4 (STARD4), mRNA. // chr5 // 100 // 70 // 23 // 23 // 0 /// ENST00000296632 // ENSEMBL // StAR-related lipid transfer protein 4 gene:ENSG00000164211 // chr5 // 100 // 70 // 23 // 23 // 0 /// BC042956 // GenBank // Homo sapiens StAR-related lipid transfer (START) domain containing 4, mRNA (cDNA clone MGC:4401…
8096688	chr4	106849215	106849453	239	Peak_1106	45	GSTCD	0.437554	0	3.23557	9.27598	2.79801	9.27598	0.0617	0.392883	-0.3704	0.0009551	NM_001031720 // GSTCD // glutathione S-transferase, C-terminal domain containing // 4q24 // 79807 /// NM_024751 // GSTCD // glutathione S-transferase, C-terminal domain containing // 4q24 // 79807 /// ENST00000360505 // GSTCD // glutathione S-transferase, C-terminal domain containing // 4q24 // 79807 /// ENST00000394728 // GSTCD // glutathione S-transferase, C-terminal domain containing // 4q24 /…	NM_001031720 // RefSeq // Homo sapiens glutathione S-transferase, C-terminal domain containing (GSTCD), transcript variant 1, mRNA. // chr4 // 100 // 79 // 31 // 31 // 0 /// NM_024751 // RefSeq // Homo sapiens glutathione S-transferase, C-terminal domain containing (GSTCD), transcript variant 2, mRNA. // chr4 // 100 // 74 // 29 // 29 // 0 /// ENST00000360505 // ENSEMBL // Isoform 1 of Glutathione…
8096688	chr4	106774011	106774195	185	Peak_1105	75186	GSTCD	0.565272	1.14575	1.4753	8.98767	0.910023	7.84192	0.0617	0.392883	-0.3704	0.0009551	NM_001031720 // GSTCD // glutathione S-transferase, C-terminal domain containing // 4q24 // 79807 /// NM_024751 // GSTCD // glutathione S-transferase, C-terminal domain containing // 4q24 // 79807 /// ENST00000360505 // GSTCD // glutathione S-transferase, C-terminal domain containing // 4q24 // 79807 /// ENST00000394728 // GSTCD // glutathione S-transferase, C-terminal domain containing // 4q24 /…	NM_001031720 // RefSeq // Homo sapiens glutathione S-transferase, C-terminal domain containing (GSTCD), transcript variant 1, mRNA. // chr4 // 100 // 79 // 31 // 31 // 0 /// NM_024751 // RefSeq // Homo sapiens glutathione S-transferase, C-terminal domain containing (GSTCD), transcript variant 2, mRNA. // chr4 // 100 // 74 // 29 // 29 // 0 /// ENST00000360505 // ENSEMBL // Isoform 1 of Glutathione…
8084128	chr3	181802404	181802829	426	Peak_1065	105	TTC14	1.71837	3.2342	3.52374	13.1549	1.80537	9.92068	0.332	0.121204	0.6711	0.000956	NM_133462 // TTC14 // tetratricopeptide repeat domain 14 // 3q26.33 // 151613 /// NM_001042601 // TTC14 // tetratricopeptide repeat domain 14 // 3q26.33 // 151613 /// ENST00000296015 // TTC14 // tetratricopeptide repeat domain 14 // 3q26.33 // 151613 /// ENST00000412756 // TTC14 // tetratricopeptide repeat domain 14 // 3q26.33 // 151613 /// BX648669 // TTC14 // tetratricopeptide repeat domain 14 …	NM_133462 // RefSeq // Homo sapiens tetratricopeptide repeat domain 14 (TTC14), transcript variant 1, mRNA. // chr3 // 100 // 90 // 35 // 35 // 0 /// NM_001042601 // RefSeq // Homo sapiens tetratricopeptide repeat domain 14 (TTC14), transcript variant 2, mRNA. // chr3 // 100 // 90 // 35 // 35 // 0 /// ENST00000296015 // ENSEMBL // Isoform 1 of Tetratricopeptide repeat protein 14 gene:ENSG00000163…
8156167	chr9	87745546	87745758	213	Peak_1641	124	MAK10	0.981928	0	2.56272	7.51708	1.58079	7.51708	0.1413	0.186154	0.3686	0.0010044	NM_024635 // MAK10 // MAK10 homolog, amino-acid N-acetyltransferase subunit (S. cerevisiae) // 9q21.33 // 60560 /// ENST00000361671 // MAK10 // MAK10 homolog, amino-acid N-acetyltransferase subunit (S. cerevisiae) // 9q21.33 // 60560 /// AK292239 // MAK10 // MAK10 homolog, amino-acid N-acetyltransferase subunit (S. cerevisiae) // 9q21.33 // 60560 /// BC117427 // MAK10 // MAK10 homolog, amino-acid…	NM_024635 // RefSeq // Homo sapiens MAK10 homolog, amino-acid N-acetyltransferase subunit (S. cerevisiae) (MAK10), mRNA. // chr9 // 100 // 100 // 25 // 25 // 0 /// ENST00000361671 // ENSEMBL // Protein MAK10 homolog gene:ENSG00000135040 // chr9 // 100 // 100 // 25 // 25 // 0 /// AK292239 // GenBank // Homo sapiens cDNA FLJ77588 complete cds, highly similar to Homo sapiens MAK10 homolog, amino-aci…
8134621	chr7	98940681	98940783	103	Peak_1405	324	ZKSCAN5	1.01529	0	2.20817	8.96828	1.19287	8.96828	0.3115	0.0684977	0.4683	0.0010219	NM_014569 // ZKSCAN5 // zinc finger with KRAB and SCAN domains 5 // 7q22 // 23660 /// NM_145102 // ZKSCAN5 // zinc finger with KRAB and SCAN domains 5 // 7q22 // 23660 /// ENST00000394170 // ZKSCAN5 // zinc finger with KRAB and SCAN domains 5 // 7q22 // 23660 /// ENST00000326775 // ZKSCAN5 // zinc finger with KRAB and SCAN domains 5 // 7q22 // 23660 /// ENST00000451158 // ZKSCAN5 // zinc finger w…	NM_014569 // RefSeq // Homo sapiens zinc finger with KRAB and SCAN domains 5 (ZKSCAN5), transcript variant 1, mRNA. // chr7 // 100 // 97 // 30 // 30 // 0 /// NM_145102 // RefSeq // Homo sapiens zinc finger with KRAB and SCAN domains 5 (ZKSCAN5), transcript variant 2, mRNA. // chr7 // 100 // 94 // 29 // 29 // 0 /// ENST00000394170 // ENSEMBL // Zinc finger protein with KRAB and SCAN domains 5 gene…
8134621	chr7	98940795	98940858	64	Peak_1406	418	ZKSCAN5	1.63399	0	3.55377	11.5467	1.91978	11.5467	0.3115	0.0684977	0.4683	0.0010219	NM_014569 // ZKSCAN5 // zinc finger with KRAB and SCAN domains 5 // 7q22 // 23660 /// NM_145102 // ZKSCAN5 // zinc finger with KRAB and SCAN domains 5 // 7q22 // 23660 /// ENST00000394170 // ZKSCAN5 // zinc finger with KRAB and SCAN domains 5 // 7q22 // 23660 /// ENST00000326775 // ZKSCAN5 // zinc finger with KRAB and SCAN domains 5 // 7q22 // 23660 /// ENST00000451158 // ZKSCAN5 // zinc finger w…	NM_014569 // RefSeq // Homo sapiens zinc finger with KRAB and SCAN domains 5 (ZKSCAN5), transcript variant 1, mRNA. // chr7 // 100 // 97 // 30 // 30 // 0 /// NM_145102 // RefSeq // Homo sapiens zinc finger with KRAB and SCAN domains 5 (ZKSCAN5), transcript variant 2, mRNA. // chr7 // 100 // 94 // 29 // 29 // 0 /// ENST00000394170 // ENSEMBL // Zinc finger protein with KRAB and SCAN domains 5 gene…
7950628	chr11	77383324	77383628	305	Peak_325	211	INTS4	0.34287	0.694966	4.02683	11.3069	3.68396	10.6119	0.236	0.13925	0.5108	0.0010426	NM_033547 // INTS4 // integrator complex subunit 4 // 11q14.1 // 92105 /// ENST00000354849 // INTS4 // integrator complex subunit 4 // 11q14.1 // 92105 /// BC015664 // INTS4 // integrator complex subunit 4 // 11q14.1 // 92105 /// ENST00000433818 // INTS4 // integrator complex subunit 4 // 11q14.1 // 92105	NM_033547 // RefSeq // Homo sapiens integrator complex subunit 4 (INTS4), mRNA. // chr11 // 100 // 81 // 13 // 13 // 0 /// ENST00000354849 // ENSEMBL // Isoform 1 of Integrator complex subunit 4 gene:ENSG00000149262 // chr11 // 100 // 81 // 13 // 13 // 0 /// BC015664 // GenBank // Homo sapiens integrator complex subunit 4, mRNA (cDNA clone MGC:23264 IMAGE:4554197), complete cds. // chr11 // 100 /…
7950628	chr11	77383640	77383903	264	Peak_326	506	INTS4	1.58447	0.802896	3.61838	10.2637	2.03391	9.4608	0.236	0.13925	0.5108	0.0010426	NM_033547 // INTS4 // integrator complex subunit 4 // 11q14.1 // 92105 /// ENST00000354849 // INTS4 // integrator complex subunit 4 // 11q14.1 // 92105 /// BC015664 // INTS4 // integrator complex subunit 4 // 11q14.1 // 92105 /// ENST00000433818 // INTS4 // integrator complex subunit 4 // 11q14.1 // 92105	NM_033547 // RefSeq // Homo sapiens integrator complex subunit 4 (INTS4), mRNA. // chr11 // 100 // 81 // 13 // 13 // 0 /// ENST00000354849 // ENSEMBL // Isoform 1 of Integrator complex subunit 4 gene:ENSG00000149262 // chr11 // 100 // 81 // 13 // 13 // 0 /// BC015664 // GenBank // Homo sapiens integrator complex subunit 4, mRNA (cDNA clone MGC:23264 IMAGE:4554197), complete cds. // chr11 // 100 /…
7935058	chr10	95188564	95188760	197	Peak_197	43302	FER1L3	2.6542	2.15192	4.6181	11.8788	1.9639	9.72687	0.0298	0.439129	-0.2335	0.0010947	NM_013451 // MYOF // myoferlin // 10q24 // 26509 /// NM_133337 // MYOF // myoferlin // 10q24 // 26509 /// ENST00000359263 // MYOF // myoferlin // 10q24 // 26509 /// ENST00000358334 // MYOF // myoferlin // 10q24 // 26509 /// AF182316 // MYOF // myoferlin // 10q24 // 26509 /// ENST00000371502 // MYOF // myoferlin // 10q24 // 26509 /// ENST00000347778 // MYOF // myoferlin // 10q24 // 26509 /// ENST0…	NM_013451 // RefSeq // Homo sapiens myoferlin (MYOF), transcript variant 1, mRNA. // chr10 // 100 // 98 // 59 // 59 // 0 /// NM_133337 // RefSeq // Homo sapiens myoferlin (MYOF), transcript variant 2, mRNA. // chr10 // 100 // 97 // 58 // 58 // 0 /// ENST00000359263 // ENSEMBL // Isoform 1 of Myoferlin gene:ENSG00000138119 // chr10 // 100 // 98 // 59 // 59 // 0 /// ENST00000358334 // ENSEMBL // Is…
8116020	chr5	176711181	176711464	284	Peak_1238	69	LMAN2	1.47289	0	2.72289	11.0588	1.25	11.0588	0.0644	0.379773	0.3537	0.0011545	NM_006816 // LMAN2 // lectin, mannose-binding 2 // 5q35.3 // 10960 /// ENST00000303127 // LMAN2 // lectin, mannose-binding 2 // 5q35.3 // 10960 /// AK301607 // LMAN2 // lectin, mannose-binding 2 // 5q35.3 // 10960	NM_006816 // RefSeq // Homo sapiens lectin, mannose-binding 2 (LMAN2), mRNA. // chr5 // 100 // 100 // 31 // 31 // 0 /// ENST00000303127 // ENSEMBL // Vesicular integral-membrane protein VIP36 gene:ENSG00000169223 // chr5 // 100 // 100 // 31 // 31 // 0 /// AK301607 // GenBank // Homo sapiens cDNA FLJ52285 complete cds, highly similar to Vesicular integral-membrane protein VIP36 precursor. // chr5 …
7936134	chr10	105640179	105640289	111	Peak_213	27701	OBFC1	1.88424	3.81918	6.14706	10.5411	4.26282	6.72192	0.2783	0.078831	0.4427	0.0011611	NM_024928 // OBFC1 // oligonucleotide/oligosaccharide-binding fold containing 1 // 10q24.33 // 79991 /// ENST00000224950 // OBFC1 // oligonucleotide/oligosaccharide-binding fold containing 1 // 10q24.33 // 79991 /// ENST00000369764 // OBFC1 // oligonucleotide/oligosaccharide-binding fold containing 1 // 10q24.33 // 79991 /// BC017400 // OBFC1 // oligonucleotide/oligosaccharide-binding fold contai…	NM_024928 // RefSeq // Homo sapiens oligonucleotide/oligosaccharide-binding fold containing 1 (OBFC1), mRNA. // chr10 // 100 // 100 // 25 // 25 // 0 /// ENST00000224950 // ENSEMBL // Oligonucleotide/oligosaccharide-binding fold-containing protein 1 gene:ENSG00000107960 // chr10 // 100 // 100 // 25 // 25 // 0 /// ENST00000369764 // ENSEMBL // Oligonucleotide/oligosaccharide-binding fold-containing…
8048733	chr2	223439704	223439752	49	Peak_888	5853	ACSL3	4.26838	6.48871	0	0	-4.26838	-6.48871	0.1488	0.18271	0.3742	0.0012112	NM_004457 // ACSL3 // acyl-CoA synthetase long-chain family member 3 // 2q34-q35 // 2181 /// NM_203372 // ACSL3 // acyl-CoA synthetase long-chain family member 3 // 2q34-q35 // 2181 /// ENST00000357430 // ACSL3 // acyl-CoA synthetase long-chain family member 3 // 2q34-q35 // 2181 /// ENST00000392066 // ACSL3 // acyl-CoA synthetase long-chain family member 3 // 2q34-q35 // 2181 /// BC041692 // ACS…	NM_004457 // RefSeq // Homo sapiens acyl-CoA synthetase long-chain family member 3 (ACSL3), transcript variant 1, mRNA. // chr2 // 100 // 100 // 21 // 21 // 0 /// NM_203372 // RefSeq // Homo sapiens acyl-CoA synthetase long-chain family member 3 (ACSL3), transcript variant 2, mRNA. // chr2 // 100 // 95 // 20 // 20 // 0 /// ENST00000357430 // ENSEMBL // Long-chain-fatty-acid--CoA ligase 3 gene:ENS…
7923712	chr1	203357670	203357837	168	Peak_88	99	RBBP5	1.24494	2.52339	1.62458	9.16402	0.379637	6.64063	0.1744	0.164305	0.4088	0.0012451	NM_005057 // RBBP5 // retinoblastoma binding protein 5 // 1q32 // 5929 /// ENST00000264515 // RBBP5 // retinoblastoma binding protein 5 // 1q32 // 5929 /// BC053856 // RBBP5 // retinoblastoma binding protein 5 // 1q32 // 5929 /// ENST00000367164 // RBBP5 // retinoblastoma binding protein 5 // 1q32 // 5929 /// ENST00000391939 // RBBP5 // retinoblastoma binding protein 5 // 1q32 // 5929	NM_005057 // RefSeq // Homo sapiens retinoblastoma binding protein 5 (RBBP5), mRNA. // chr1 // 100 // 97 // 35 // 35 // 0 /// ENST00000264515 // ENSEMBL // cDNA FLJ59722, highly similar to Retinoblastoma-binding protein 5 gene:ENSG00000117222 // chr1 // 100 // 97 // 35 // 35 // 0 /// BC053856 // GenBank // Homo sapiens retinoblastoma binding protein 5, mRNA (cDNA clone MGC:61473 IMAGE:5576406), c…
7970084	chr13	110115980	110116222	243	Peak_508	26858	CARKD	0.860702	0	2.05914	8.86986	1.19844	8.86986	0.0543	0.371124	0.2831	0.0012501	NM_018210 // CARKD // carbohydrate kinase domain containing // 13q34 // 55739 /// ENST00000309957 // CARKD // carbohydrate kinase domain containing // 13q34 // 55739 /// BC041028 // CARKD // carbohydrate kinase domain containing // 13q34 // 55739 /// AK296758 // CARKD // carbohydrate kinase domain containing // 13q34 // 55739 /// AK302117 // CARKD // carbohydrate kinase domain containing // 13q34…	NM_018210 // RefSeq // Homo sapiens carbohydrate kinase domain containing (CARKD), mRNA. // chr13 // 100 // 100 // 36 // 36 // 0 /// ENST00000309957 // ENSEMBL // Isoform 2 of Carbohydrate kinase domain-containing protein gene:ENSG00000213995 // chr13 // 100 // 100 // 36 // 36 // 0 /// BC041028 // GenBank // Homo sapiens carbohydrate kinase domain containing, mRNA (cDNA clone MGC:52265 IMAGE:4098…
8164729	chr9	134271977	134272174	198	Peak_1664	133	TTF1	3.69711	0.535264	4.82451	7.77553	1.12741	7.24027	0.2194	0.167554	0.521	0.0012562	NM_007344 // TTF1 // transcription termination factor, RNA polymerase I // 9q34.13 // 7270 /// ENST00000334270 // TTF1 // transcription termination factor, RNA polymerase I // 9q34.13 // 7270 /// AK302902 // TTF1 // transcription termination factor, RNA polymerase I // 9q34.13 // 7270 /// ENST00000245588 // TTF1 // transcription termination factor, RNA polymerase I // 9q34.13 // 7270	NM_007344 // RefSeq // Homo sapiens transcription termination factor, RNA polymerase I (TTF1), mRNA. // chr9 // 100 // 100 // 29 // 29 // 0 /// ENST00000334270 // ENSEMBL // Transcription termination factor 1 gene:ENSG00000125482 // chr9 // 100 // 100 // 29 // 29 // 0 /// AK302902 // GenBank // Homo sapiens cDNA FLJ56521 complete cds, highly similar to Homo sapiens transcription termination facto…
8121734	chr6	119196966	119197197	232	Peak_1294	58780	ASF1A	0.901511	1.37046	2.74498	10.8831	1.84347	9.5126	0.1481	0.194507	0.385	0.0013206	NM_014034 // ASF1A // ASF1 anti-silencing function 1 homolog A (S. cerevisiae) // 6q22.31 // 25842 /// ENST00000368478 // ASF1A // ASF1 anti-silencing function 1 homolog A (S. cerevisiae) // 6q22.31 // 25842 /// ENST00000229595 // ASF1A // ASF1 anti-silencing function 1 homolog A (S. cerevisiae) // 6q22.31 // 25842 /// AF151856 // ASF1A // ASF1 anti-silencing function 1 homolog A (S. cerevisiae) …	NM_014034 // RefSeq // Homo sapiens ASF1 anti-silencing function 1 homolog A (S. cerevisiae) (ASF1A), mRNA. // chr6 // 100 // 100 // 28 // 28 // 0 /// ENST00000368478 // ENSEMBL // Histone chaperone ASF1A gene:ENSG00000111875 // chr6 // 100 // 100 // 28 // 28 // 0 /// ENST00000229595 // ENSEMBL // Histone chaperone ASF1A gene:ENSG00000111875 // chr6 // 100 // 100 // 28 // 28 // 0 /// AF151856 // …
8134680	chr7	99451001	99451155	155	Peak_1407	24	ZKSCAN1	0	1.36751	2.64125	10.3299	2.64125	8.9624	0.1552	0.113753	0.2911	0.0013339	NM_003439 // ZKSCAN1 // zinc finger with KRAB and SCAN domains 1 // 7q21.3-q22.1 // 7586 /// ENST00000324306 // ZKSCAN1 // zinc finger with KRAB and SCAN domains 1 // 7q21.3-q22.1 // 7586 /// BX640646 // ZKSCAN1 // zinc finger with KRAB and SCAN domains 1 // 7q21.3-q22.1 // 7586 /// ENST00000426572 // ZKSCAN1 // zinc finger with KRAB and SCAN domains 1 // 7q21.3-q22.1 // 7586 /// ENST00000432317 …	NM_003439 // RefSeq // Homo sapiens zinc finger with KRAB and SCAN domains 1 (ZKSCAN1), mRNA. // chr7 // 100 // 92 // 23 // 23 // 0 /// ENST00000324306 // ENSEMBL // Zinc finger protein with KRAB and SCAN domains 1 gene:ENSG00000106261 // chr7 // 100 // 92 // 23 // 23 // 0 /// BX640646 // GenBank // Homo sapiens mRNA; cDNA DKFZp686L21110 (from clone DKFZp686L21110); complete cds. // chr7 // 100 /…
8068460	chr21	36596205	36596333	129	Peak_981	17987	MORC3	0	0	1.41049	4.29643	1.41049	4.29643	0.3389	0.0881402	0.559	0.0013385	NM_015358 // MORC3 // MORC family CW-type zinc finger 3 // 21q22.13 // 23515 /// ENST00000400485 // MORC3 // MORC family CW-type zinc finger 3 // 21q22.13 // 23515 /// BC094779 // MORC3 // MORC family CW-type zinc finger 3 // 21q22.13 // 23515 /// BC132731 // MORC3 // MORC family CW-type zinc finger 3 // 21q22.13 // 23515 /// AK292957 // MORC3 // MORC family CW-type zinc finger 3 // 21q22.13 // 2…	NM_015358 // RefSeq // Homo sapiens MORC family CW-type zinc finger 3 (MORC3), mRNA. // chr21 // 100 // 100 // 25 // 25 // 0 /// ENST00000400485 // ENSEMBL // MORC family CW-type zinc finger protein 3 gene:ENSG00000159256 // chr21 // 100 // 100 // 25 // 25 // 0 /// BC094779 // GenBank // Homo sapiens MORC family CW-type zinc finger 3, mRNA (cDNA clone MGC:104687 IMAGE:30527767), complete cds. // …
8084232	chr3	184892970	184893118	149	Peak_1067	5155	YEATS2	2.10554	0.71129	1.22116	9.50598	-0.884381	8.79469	0.2682	0.0698455	0.3938	0.00134	NM_018023 // YEATS2 // YEATS domain containing 2 // 3q27.1 // 55689 /// ENST00000421660 // YEATS2 // YEATS domain containing 2 // 3q27.1 // 55689 /// ENST00000305135 // YEATS2 // YEATS domain containing 2 // 3q27.1 // 55689 /// BC150273 // YEATS2 // YEATS domain containing 2 // 3q27.1 // 55689 /// ENST00000273660 // YEATS2 // YEATS domain containing 2 // 3q27.1 // 55689 /// ENST00000432781 // YEA…	NM_018023 // RefSeq // Homo sapiens YEATS domain containing 2 (YEATS2), mRNA. // chr3 // 100 // 100 // 43 // 43 // 0 /// ENST00000421660 // ENSEMBL // YEATS domain-containing protein 2 gene:ENSG00000163872 // chr3 // 100 // 100 // 43 // 43 // 0 /// ENST00000305135 // ENSEMBL // YEATS domain-containing protein 2 gene:ENSG00000163872 // chr3 // 100 // 100 // 43 // 43 // 0 /// BC150273 // GenBank //…
7901272	chr1	47269402	47269532	131	Peak_25	7741	CYP4X1	0.798285	0	3.47239	15.043	2.6741	15.043	0.1067	0.428677	-0.7575	0.0013641	NM_178033 // CYP4X1 // cytochrome P450, family 4, subfamily X, polypeptide 1 // 1p33 // 260293 /// ENST00000371901 // CYP4X1 // cytochrome P450, family 4, subfamily X, polypeptide 1 // 1p33 // 260293 /// BC028102 // CYP4X1 // cytochrome P450, family 4, subfamily X, polypeptide 1 // 1p33 // 260293	NM_178033 // RefSeq // Homo sapiens cytochrome P450, family 4, subfamily X, polypeptide 1 (CYP4X1), mRNA. // chr1 // 100 // 100 // 32 // 32 // 0 /// ENST00000371901 // ENSEMBL // Cytochrome P450 4X1 gene:ENSG00000186377 // chr1 // 100 // 100 // 32 // 32 // 0 /// BC028102 // GenBank // Homo sapiens cytochrome P450, family 4, subfamily X, polypeptide 1, mRNA (cDNA clone MGC:40051 IMAGE:5243005), co…
7964739	chr12	64825274	64825442	169	Peak_455	14666	C12orf31	0	1.25423	6.99819	9.47418	6.99819	8.21996	-0.1059	0.197422	0.2773	0.0013732	NM_032338 // LLPH // LLP homolog, long-term synaptic facilitation (Aplysia) // 12q14.3 // 84298 /// ENST00000266604 // LLPH // LLP homolog, long-term synaptic facilitation (Aplysia) // 12q14.3 // 84298 /// BC107780 // LLPH // LLP homolog, long-term synaptic facilitation (Aplysia) // 12q14.3 // 84298	NM_032338 // RefSeq // Homo sapiens LLP homolog, long-term synaptic facilitation (Aplysia) (LLPH), mRNA. // chr12 // 100 // 86 // 12 // 12 // 0 /// ENST00000266604 // ENSEMBL // Protein LLP homolog gene:ENSG00000139233 // chr12 // 100 // 86 // 12 // 12 // 0 /// BC107780 // GenBank // Homo sapiens LLP homolog, long-term synaptic facilitation (Aplysia), mRNA (cDNA clone MGC:104302 IMAGE:6698895), c…
8008372	chr17	45964929	45965152	224	Peak_712	94	EPN3	2.33427	0.94627	4.87374	12.0965	2.53947	11.1502	-0.0661	0.339083	-0.2946	0.0013803	NM_017957 // EPN3 // epsin 3 // 17q21.33 // 55040 /// ENST00000268933 // EPN3 // epsin 3 // 17q21.33 // 55040 /// AK292977 // EPN3 // epsin 3 // 17q21.33 // 55040 /// ENST00000442715 // EPN3 // epsin 3 // 17q21.33 // 55040 /// ENST00000411703 // EPN3 // epsin 3 // 17q21.33 // 55040	NM_017957 // RefSeq // Homo sapiens epsin 3 (EPN3), mRNA. // chr17 // 100 // 100 // 40 // 40 // 0 /// ENST00000268933 // ENSEMBL // Isoform 1 of Epsin-3 gene:ENSG00000049283 // chr17 // 100 // 100 // 40 // 40 // 0 /// AK292977 // GenBank // Homo sapiens cDNA FLJ76692 complete cds, highly similar to Homo sapiens epsin 3 (EPN3), mRNA. // chr17 // 97 // 95 // 37 // 38 // 0 /// ENST00000442715 // ENS…
7949746	chr11	66881008	66881154	147	Peak_313	3553	POLD4	2.13419	2.1629	3.71333	9.21638	1.57914	7.05348	-0.1347	0.173173	0.3204	0.0014522	NM_021173 // POLD4 // polymerase (DNA-directed), delta 4 // 11q13 // 57804 /// ENST00000312419 // POLD4 // polymerase (DNA-directed), delta 4 // 11q13 // 57804 /// AB209274 // POLD4 // polymerase (DNA-directed), delta 4 // 11q13 // 57804	NM_021173 // RefSeq // Homo sapiens polymerase (DNA-directed), delta 4 (POLD4), mRNA. // chr11 // 96 // 100 // 24 // 25 // 0 /// ENST00000312419 // ENSEMBL // DNA polymerase delta subunit 4 gene:ENSG00000175482 // chr11 // 100 // 100 // 25 // 25 // 0 /// AB209274 // GenBank // Homo sapiens mRNA for DNA polymerase delta subunit 4 variant protein. // chr11 // 100 // 100 // 25 // 25 // 0
7974566	chr14	56805355	56805540	186	Peak_551	189	C14orf108	0	1.70939	1.95648	9.60152	1.95648	7.89213	0.3228	0.081347	0.5066	0.0014617	NM_018229 // MUDENG // MU-2/AP1M2 domain containing, death-inducing // 14q22.3 // 55745 /// NR_026895 // MUDENG // MU-2/AP1M2 domain containing, death-inducing // 14q22.3 // 55745 /// ENST00000261558 // MUDENG // MU-2/AP1M2 domain containing, death-inducing // 14q22.3 // 55745 /// AK303999 // MUDENG // MU-2/AP1M2 domain containing, death-inducing // 14q22.3 // 55745 /// ENST00000431972 // MUDENG …	NM_018229 // RefSeq // Homo sapiens MU-2/AP1M2 domain containing, death-inducing (MUDENG), transcript variant 1, mRNA. // chr14 // 100 // 94 // 34 // 34 // 0 /// NR_026895 // RefSeq // Homo sapiens MU-2/AP1M2 domain containing, death-inducing (MUDENG), transcript variant 2, transcribed RNA. // chr14 // 100 // 83 // 30 // 30 // 0 /// ENST00000261558 // ENSEMBL // Isoform 1 of MHD domain-containing…
8090237	chr3	126576709	126576840	132	Peak_1040	14	ZNF148	0.792237	0.802896	3.44608	9.79717	2.65384	8.99427	0.247	0.0639914	0.3416	0.0015064	NM_021964 // ZNF148 // zinc finger protein 148 // 3q21 // 7707 /// ENST00000360647 // ZNF148 // zinc finger protein 148 // 3q21 // 7707 /// AF432210 // ZNF148 // zinc finger protein 148 // 3q21 // 7707 /// ENST00000313041 // ZNF148 // zinc finger protein 148 // 3q21 // 7707	NM_021964 // RefSeq // Homo sapiens zinc finger protein 148 (ZNF148), mRNA. // chr3 // 100 // 93 // 38 // 38 // 0 /// ENST00000360647 // ENSEMBL // Zinc finger protein 148 gene:ENSG00000163848 // chr3 // 100 // 93 // 38 // 38 // 0 /// AF432210 // GenBank // Homo sapiens CLL-associated antigen KW-10 mRNA, complete cds. // chr3 // 97 // 85 // 34 // 35 // 0 /// ENST00000313041 // ENSEMBL // CACCC bo…
7914887	chr1	36387888	36388010	123	Peak_15	365	TRAPPC3	0.850206	0	2.95859	8.51136	2.10838	8.51136	0.0412	0.422636	0.277	0.0015096	NM_014408 // TRAPPC3 // trafficking protein particle complex 3 // 1p34.3 // 27095 /// ENST00000373166 // TRAPPC3 // trafficking protein particle complex 3 // 1p34.3 // 27095 /// BC007662 // TRAPPC3 // trafficking protein particle complex 3 // 1p34.3 // 27095 /// AF041432 // TRAPPC3 // trafficking protein particle complex 3 // 1p34.3 // 27095 /// ENST00000373163 // TRAPPC3 // trafficking protein p…	NM_014408 // RefSeq // Homo sapiens trafficking protein particle complex 3 (TRAPPC3), mRNA. // chr1 // 100 // 96 // 26 // 26 // 0 /// ENST00000373166 // ENSEMBL // Trafficking protein particle complex subunit 3 gene:ENSG00000054116 // chr1 // 100 // 96 // 26 // 26 // 0 /// BC007662 // GenBank // Homo sapiens trafficking protein particle complex 3, mRNA (cDNA clone MGC:2035 IMAGE:3051295), complet…
8151436	chr8	78074881	78075031	151	Peak_1518	62	PXMP3	2.07765	0	3.61496	10.6036	1.53731	10.6036	0.2561	0.192986	0.6481	0.0015735	NM_000318 // PXMP3 // peroxisomal membrane protein 3, 35kDa // 8q21.1 // 5828 /// NM_001079867 // PXMP3 // peroxisomal membrane protein 3, 35kDa // 8q21.1 // 5828 /// ENST00000419564 // PXMP3 // peroxisomal membrane protein 3, 35kDa // 8q21.1 // 5828 /// ENST00000357039 // PXMP3 // peroxisomal membrane protein 3, 35kDa // 8q21.1 // 5828 /// M86852 // PXMP3 // peroxisomal membrane protein 3, 35kDa…	NM_000318 // RefSeq // Homo sapiens peroxisomal membrane protein 3, 35kDa (PXMP3), transcript variant 1, mRNA. // chr8 // 90 // 100 // 18 // 20 // 0 /// NM_001079867 // RefSeq // Homo sapiens peroxisomal membrane protein 3, 35kDa (PXMP3), transcript variant 2, mRNA. // chr8 // 89 // 90 // 16 // 18 // 0 /// ENST00000419564 // ENSEMBL // Peroxisome assembly factor 1 gene:ENSG00000164751 // chr8 // …
8049487	chr2	238074399	238074595	197	Peak_894	13981	MLPH	1.06168	0.537981	3.92538	11.2536	2.86371	10.7156	-0.0797	0.371542	-0.4039	0.001624	NM_024101 // MLPH // melanophilin // 2q37.3 // 79083 /// NM_001042467 // MLPH // melanophilin // 2q37.3 // 79083 /// ENST00000264605 // MLPH // melanophilin // 2q37.3 // 79083 /// ENST00000338530 // MLPH // melanophilin // 2q37.3 // 79083 /// BC001653 // MLPH // melanophilin // 2q37.3 // 79083 /// AK296745 // MLPH // melanophilin // 2q37.3 // 79083 /// BC051269 // MLPH // melanophilin // 2q37.3 /…	NM_024101 // RefSeq // Homo sapiens melanophilin (MLPH), transcript variant 1, mRNA. // chr2 // 100 // 93 // 26 // 26 // 0 /// NM_001042467 // RefSeq // Homo sapiens melanophilin (MLPH), transcript variant 2, mRNA. // chr2 // 100 // 89 // 25 // 25 // 0 /// ENST00000264605 // ENSEMBL // Isoform 1 of Melanophilin gene:ENSG00000115648 // chr2 // 100 // 93 // 26 // 26 // 0 /// ENST00000338530 // ENSE…
8164034	chr9	125650774	125650872	99	Peak_1652	81315	DENND1A	0	1.07053	2.29739	9.33064	2.29739	8.26011	0.0552	0.339889	-0.2418	0.0016274	NM_020946 // DENND1A // DENN/MADD domain containing 1A // 9q33.3 // 57706 /// NM_024820 // DENND1A // DENN/MADD domain containing 1A // 9q33.3 // 57706 /// ENST00000373624 // DENND1A // DENN/MADD domain containing 1A // 9q33.3 // 57706 /// ENST00000373620 // DENND1A // DENN/MADD domain containing 1A // 9q33.3 // 57706 /// AK295710 // DENND1A // DENN/MADD domain containing 1A // 9q33.3 // 57706 //…	NM_020946 // RefSeq // Homo sapiens DENN/MADD domain containing 1A (DENND1A), transcript variant 1, mRNA. // chr9 // 100 // 88 // 28 // 28 // 0 /// NM_024820 // RefSeq // Homo sapiens DENN/MADD domain containing 1A (DENND1A), transcript variant 2, mRNA. // chr9 // 100 // 72 // 23 // 23 // 0 /// ENST00000373624 // ENSEMBL // Isoform 1 of DENN domain-containing protein 1A gene:ENSG00000119522 // ch…
7932796	chr10	30120736	30120867	132	Peak_124	56165	SVIL	0.792237	0	2.75686	11.1968	1.96463	11.1968	0.0831	0.357955	-0.3932	0.0016365	NM_021738 // SVIL // supervillin // 10p11.2 // 6840 /// NM_003174 // SVIL // supervillin // 10p11.2 // 6840 /// ENST00000375398 // SVIL // supervillin // 10p11.2 // 6840 /// ENST00000355867 // SVIL // supervillin // 10p11.2 // 6840 /// ENST00000375400 // SVIL // supervillin // 10p11.2 // 6840 /// AF109135 // SVIL // supervillin // 10p11.2 // 6840	NM_021738 // RefSeq // Homo sapiens supervillin (SVIL), transcript variant 2, mRNA. // chr10 // 100 // 95 // 37 // 37 // 0 /// NM_003174 // RefSeq // Homo sapiens supervillin (SVIL), transcript variant 1, mRNA. // chr10 // 100 // 74 // 29 // 29 // 0 /// ENST00000375398 // ENSEMBL // Isoform 1 of Supervillin gene:ENSG00000197321 // chr10 // 100 // 95 // 37 // 37 // 0 /// ENST00000355867 // ENSEMBL…
8150559	chr8	42817566	42817892	327	Peak_1443	198	THAP1	1.91881	3.24105	3.89502	10.5462	1.97621	7.30514	0.1721	0.191059	0.4292	0.0016749	NM_018105 // THAP1 // THAP domain containing, apoptosis associated protein 1 // 8p11.21 // 55145 /// NM_199003 // THAP1 // THAP domain containing, apoptosis associated protein 1 // 8p11.21 // 55145 /// ENST00000254250 // THAP1 // THAP domain containing, apoptosis associated protein 1 // 8p11.21 // 55145 /// ENST00000345117 // THAP1 // THAP domain containing, apoptosis associated protein 1 // 8p11…	NM_018105 // RefSeq // Homo sapiens THAP domain containing, apoptosis associated protein 1 (THAP1), transcript variant 1, mRNA. // chr8 // 100 // 100 // 27 // 27 // 0 /// NM_199003 // RefSeq // Homo sapiens THAP domain containing, apoptosis associated protein 1 (THAP1), transcript variant 2, mRNA. // chr8 // 100 // 85 // 23 // 23 // 0 /// ENST00000254250 // ENSEMBL // THAP domain-containing prote…
8078405	chr3	32455122	32455252	131	Peak_1019	47121	CMTM7	2.39485	3.2361	3.81963	11.2822	1.42477	8.04613	-0.2698	0.154914	-0.5815	0.0017621	NM_138410 // CMTM7 // CKLF-like MARVEL transmembrane domain containing 7 // 3p22.3 // 112616 /// NM_181472 // CMTM7 // CKLF-like MARVEL transmembrane domain containing 7 // 3p22.3 // 112616 /// ENST00000334983 // CMTM7 // CKLF-like MARVEL transmembrane domain containing 7 // 3p22.3 // 112616 /// ENST00000349718 // CMTM7 // CKLF-like MARVEL transmembrane domain containing 7 // 3p22.3 // 112616 ///…	NM_138410 // RefSeq // Homo sapiens CKLF-like MARVEL transmembrane domain containing 7 (CMTM7), transcript variant 1, mRNA. // chr3 // 100 // 100 // 32 // 32 // 0 /// NM_181472 // RefSeq // Homo sapiens CKLF-like MARVEL transmembrane domain containing 7 (CMTM7), transcript variant 2, mRNA. // chr3 // 100 // 88 // 28 // 28 // 0 /// ENST00000334983 // ENSEMBL // CKLF-like MARVEL transmembrane domai…
7954196	chr12	16404198	16404315	118	Peak_390	13014	MGST1	0.886231	2.69446	1.92747	9.91578	1.04124	7.22131	0.1728	0.224402	0.4837	0.0017873	NM_145792 // MGST1 // microsomal glutathione S-transferase 1 // 12p12.3-p12.1 // 4257 /// NM_145791 // MGST1 // microsomal glutathione S-transferase 1 // 12p12.3-p12.1 // 4257 /// NM_020300 // MGST1 // microsomal glutathione S-transferase 1 // 12p12.3-p12.1 // 4257 /// NM_145764 // MGST1 // microsomal glutathione S-transferase 1 // 12p12.3-p12.1 // 4257 /// ENST00000010404 // MGST1 // microsomal …	NM_145792 // RefSeq // Homo sapiens microsomal glutathione S-transferase 1 (MGST1), transcript variant 1a, mRNA. // chr12 // 100 // 69 // 18 // 18 // 0 /// NM_145791 // RefSeq // Homo sapiens microsomal glutathione S-transferase 1 (MGST1), transcript variant 1c, mRNA. // chr12 // 100 // 69 // 18 // 18 // 0 /// NM_020300 // RefSeq // Homo sapiens microsomal glutathione S-transferase 1 (MGST1), tra…
8138834	chr7	30032976	30033149	174	Peak_1345	369	FKBP14	0.601007	3.04547	1.82999	9.55586	1.22898	6.51039	0.2285	0.160866	0.5013	0.0018573	NM_017946 // FKBP14 // FK506 binding protein 14, 22 kDa // 7p14.3 // 55033 /// ENST00000222803 // FKBP14 // FK506 binding protein 14, 22 kDa // 7p14.3 // 55033 /// AY358643 // FKBP14 // FK506 binding protein 14, 22 kDa // 7p14.3 // 55033 /// ENST00000419018 // FKBP14 // FK506 binding protein 14, 22 kDa // 7p14.3 // 55033 /// ENST00000412494 // FKBP14 // FK506 binding protein 14, 22 kDa // 7p14.3 …	NM_017946 // RefSeq // Homo sapiens FK506 binding protein 14, 22 kDa (FKBP14), mRNA. // chr7 // 100 // 93 // 26 // 26 // 0 /// ENST00000222803 // ENSEMBL // FK506-binding protein 14 gene:ENSG00000106080 // chr7 // 100 // 100 // 28 // 28 // 0 /// AY358643 // GenBank // Homo sapiens clone DNA44194 FKBP14 (UNQ322) mRNA, complete cds. // chr7 // 100 // 100 // 28 // 28 // 0 /// ENST00000419018 // ENSE…
8152053	chr8	101553669	101553821	153	Peak_1536	87343	ANKRD46	2.73399	0.692695	3.2704	10.0625	0.536404	9.36976	0.1086	0.236324	0.3149	0.0018842	NM_198401 // ANKRD46 // ankyrin repeat domain 46 // 8q22.2 // 157567 /// ENST00000335659 // ANKRD46 // ankyrin repeat domain 46 // 8q22.2 // 157567 /// ENST00000395975 // ANKRD46 // ankyrin repeat domain 46 // 8q22.2 // 157567 /// AB077205 // ANKRD46 // ankyrin repeat domain 46 // 8q22.2 // 157567 /// ENST00000358990 // ANKRD46 // ankyrin repeat domain 46 // 8q22.2 // 157567	NM_198401 // RefSeq // Homo sapiens ankyrin repeat domain 46 (ANKRD46), mRNA. // chr8 // 100 // 85 // 23 // 23 // 0 /// ENST00000335659 // ENSEMBL // Isoform 2 of Ankyrin repeat domain-containing protein 46 gene:ENSG00000186106 // chr8 // 100 // 81 // 22 // 22 // 0 /// ENST00000395975 // ENSEMBL // Isoform 2 of Ankyrin repeat domain-containing protein 46 gene:ENSG00000186106 // chr8 // 100 // 67 …
8049657	chr2	239102709	239102836	128	Peak_896	102508	ASB1	0.816994	3.31195	0	8.17889	-0.816994	4.86694	-0.1412	0.247772	-0.4263	0.0019076	NM_001040445 // ASB1 // ankyrin repeat and SOCS box-containing 1 // 2q37 // 51665 /// ENST00000264607 // ASB1 // ankyrin repeat and SOCS box-containing 1 // 2q37 // 51665 /// BC014528 // ASB1 // ankyrin repeat and SOCS box-containing 1 // 2q37 // 51665 /// ENST00000438264 // ASB1 // ankyrin repeat and SOCS box-containing 1 // 2q37 // 51665 /// ENST00000409297 // ASB1 // ankyrin repeat and SOCS bo…	NM_001040445 // RefSeq // Homo sapiens ankyrin repeat and SOCS box-containing 1 (ASB1), mRNA. // chr2 // 100 // 100 // 27 // 27 // 0 /// ENST00000264607 // ENSEMBL // Ankyrin repeat and SOCS box protein 1 gene:ENSG00000065802 // chr2 // 100 // 100 // 27 // 27 // 0 /// BC014528 // GenBank // Homo sapiens ankyrin repeat and SOCS box-containing 1, mRNA (cDNA clone MGC:11165 IMAGE:3842384), complete …
8101429	chr4	84250643	84250915	273	Peak_1102	4056	PLAC8	0.766119	0.388213	2.8326	7.66958	2.06648	7.28136	0.2714	0.135321	-0.5332	0.0019585	NM_016619 // PLAC8 // placenta-specific 8 // 4q21.22 // 51316 /// NM_001130716 // PLAC8 // placenta-specific 8 // 4q21.22 // 51316 /// NM_001130715 // PLAC8 // placenta-specific 8 // 4q21.22 // 51316 /// ENST00000311507 // PLAC8 // placenta-specific 8 // 4q21.22 // 51316 /// ENST00000411416 // PLAC8 // placenta-specific 8 // 4q21.22 // 51316 /// ENST00000426923 // PLAC8 // placenta-specific 8 // …	NM_016619 // RefSeq // Homo sapiens placenta-specific 8 (PLAC8), transcript variant 2, mRNA. // chr4 // 100 // 95 // 20 // 20 // 0 /// NM_001130716 // RefSeq // Homo sapiens placenta-specific 8 (PLAC8), transcript variant 1, mRNA. // chr4 // 100 // 81 // 17 // 17 // 0 /// NM_001130715 // RefSeq // Homo sapiens placenta-specific 8 (PLAC8), transcript variant 3, mRNA. // chr4 // 100 // 67 // 14 // …
8170027	chrX	134483420	134483594	175	Peak_1750	1387	DDX26B	0.597573	0	1.29966	8.44556	0.702092	8.44556	0.1125	0.279516	0.3776	0.0020154	NM_182540 // DDX26B // DEAD/H (Asp-Glu-Ala-Asp/His) box polypeptide 26B // Xq26.3 // 203522 /// ENST00000370752 // DDX26B // DEAD/H (Asp-Glu-Ala-Asp/His) box polypeptide 26B // Xq26.3 // 203522 /// BX648113 // DDX26B // DEAD/H (Asp-Glu-Ala-Asp/His) box polypeptide 26B // Xq26.3 // 203522 /// ENST00000356856 // DDX26B // DEAD/H (Asp-Glu-Ala-Asp/His) box polypeptide 26B // Xq26.3 // 203522	NM_182540 // RefSeq // Homo sapiens DEAD/H (Asp-Glu-Ala-Asp/His) box polypeptide 26B (DDX26B), mRNA. // chrX // 100 // 91 // 29 // 29 // 0 /// ENST00000370752 // ENSEMBL // Isoform 1 of Protein DDX26B gene:ENSG00000165359 // chrX // 100 // 91 // 29 // 29 // 0 /// BX648113 // GenBank // Homo sapiens mRNA; cDNA DKFZp686E0632 (from clone DKFZp686E0632). // chrX // 94 // 97 // 29 // 31 // 0 /// ENST0…
7918593	chr1	113049121	113049293	173	Peak_40	1363	RHOC	0	0	2.62938	8.18723	2.62938	8.18723	-0.004	0.553165	-0.2285	0.0020414	NM_175744 // RHOC // ras homolog gene family, member C // 1p13.1 // 389 /// NM_001042678 // RHOC // ras homolog gene family, member C // 1p13.1 // 389 /// NM_001042679 // RHOC // ras homolog gene family, member C // 1p13.1 // 389 /// ENST00000285735 // RHOC // ras homolog gene family, member C // 1p13.1 // 389 /// ENST00000339083 // RHOC // ras homolog gene family, member C // 1p13.1 // 389 /// E…	NM_175744 // RefSeq // Homo sapiens ras homolog gene family, member C (RHOC), transcript variant 1, mRNA. // chr1 // 100 // 89 // 25 // 25 // 0 /// NM_001042678 // RefSeq // Homo sapiens ras homolog gene family, member C (RHOC), transcript variant 2, mRNA. // chr1 // 100 // 86 // 24 // 24 // 0 /// NM_001042679 // RefSeq // Homo sapiens ras homolog gene family, member C (RHOC), transcript variant …
8175052	chrX	129127911	129128015	105	Peak_1748	574	AIFM1	0	0	2.16611	9.38395	2.16611	9.38395	0.0991	0.18623	-0.2359	0.0020496	NM_001130847 // AIFM1 // apoptosis-inducing factor, mitochondrion-associated, 1 // Xq25-q26 // 9131 /// NM_004208 // AIFM1 // apoptosis-inducing factor, mitochondrion-associated, 1 // Xq25-q26 // 9131 /// NM_145812 // AIFM1 // apoptosis-inducing factor, mitochondrion-associated, 1 // Xq25-q26 // 9131 /// NM_001130846 // AIFM1 // apoptosis-inducing factor, mitochondrion-associated, 1 // Xq25-q26 /…	NM_001130847 // RefSeq // Homo sapiens apoptosis-inducing factor, mitochondrion-associated, 1 (AIFM1), nuclear gene encoding mitochondrial protein, transcript variant 5, mRNA. // chrX // 100 // 91 // 42 // 42 // 0 /// NM_004208 // RefSeq // Homo sapiens apoptosis-inducing factor, mitochondrion-associated, 1 (AIFM1), nuclear gene encoding mitochondrial protein, transcript variant 1, mRNA. // chrX …
7987642	chr15	39481975	39482074	100	Peak_591	190	NDUFAF1	2.09151	1.05982	8.18789	11.0848	6.09638	10.025	0.2723	0.170484	0.6114	0.0020768	NM_016013 // NDUFAF1 // NADH dehydrogenase (ubiquinone) 1 alpha subcomplex, assembly factor 1 // 15q11.2-q21.3 // 51103 /// ENST00000260361 // NDUFAF1 // NADH dehydrogenase (ubiquinone) 1 alpha subcomplex, assembly factor 1 // 15q11.2-q21.3 // 51103 /// BC000780 // NDUFAF1 // NADH dehydrogenase (ubiquinone) 1 alpha subcomplex, assembly factor 1 // 15q11.2-q21.3 // 51103	NM_016013 // RefSeq // Homo sapiens NADH dehydrogenase (ubiquinone) 1 alpha subcomplex, assembly factor 1 (NDUFAF1), mRNA. // chr15 // 100 // 100 // 28 // 28 // 0 /// ENST00000260361 // ENSEMBL // Complex I intermediate-associated protein 30, mitochondrial gene:ENSG00000137806 // chr15 // 100 // 100 // 28 // 28 // 0 /// BC000780 // GenBank // Homo sapiens NADH dehydrogenase (ubiquinone) 1 alpha s…
7969693	chr13	97018227	97018604	378	Peak_502	134040	RAP2A	1.10662	0	3.73052	12.0558	2.6239	12.0558	0.0398	0.421236	-0.2544	0.0020829	NM_021033 // RAP2A // RAP2A, member of RAS oncogene family // 13q34 // 5911 /// ENST00000245304 // RAP2A // RAP2A, member of RAS oncogene family // 13q34 // 5911 /// BC041333 // RAP2A // RAP2A, member of RAS oncogene family // 13q34 // 5911	NM_021033 // RefSeq // Homo sapiens RAP2A, member of RAS oncogene family (RAP2A), mRNA. // chr13 // 100 // 100 // 28 // 28 // 0 /// ENST00000245304 // ENSEMBL // Ras-related protein Rap-2a gene:ENSG00000125249 // chr13 // 100 // 100 // 28 // 28 // 0 /// BC041333 // GenBank // Homo sapiens RAP2A, member of RAS oncogene family, mRNA (cDNA clone MGC:41795 IMAGE:5278625), complete cds. // chr13 // 10…
7969693	chr13	97019141	97019291	151	Peak_503	134841	RAP2A	2.77021	0.701869	6.02494	11.4192	3.25473	10.7173	0.0398	0.421236	-0.2544	0.0020829	NM_021033 // RAP2A // RAP2A, member of RAS oncogene family // 13q34 // 5911 /// ENST00000245304 // RAP2A // RAP2A, member of RAS oncogene family // 13q34 // 5911 /// BC041333 // RAP2A // RAP2A, member of RAS oncogene family // 13q34 // 5911	NM_021033 // RefSeq // Homo sapiens RAP2A, member of RAS oncogene family (RAP2A), mRNA. // chr13 // 100 // 100 // 28 // 28 // 0 /// ENST00000245304 // ENSEMBL // Ras-related protein Rap-2a gene:ENSG00000125249 // chr13 // 100 // 100 // 28 // 28 // 0 /// BC041333 // GenBank // Homo sapiens RAP2A, member of RAS oncogene family, mRNA (cDNA clone MGC:41795 IMAGE:5278625), complete cds. // chr13 // 10…
8146637	chr8	64243631	64243805	175	Peak_1506	144	YTHDF3	4.78058	0	3.89899	9.50125	-0.881591	9.50125	0.1046	0.196192	0.2575	0.0021294	NM_152758 // YTHDF3 // YTH domain family, member 3 // 8q12.3 // 253943 /// ENST00000339066 // YTHDF3 // YTH domain family, member 3 // 8q12.3 // 253943 /// BC052970 // YTHDF3 // YTH domain family, member 3 // 8q12.3 // 253943 /// ENST00000434924 // YTHDF3 // YTH domain family, member 3 // 8q12.3 // 253943	NM_152758 // RefSeq // Homo sapiens YTH domain family, member 3 (YTHDF3), mRNA. // chr8 // 100 // 91 // 31 // 31 // 0 /// ENST00000339066 // ENSEMBL // YTH domain family protein 3 gene:ENSG00000185728 // chr8 // 100 // 35 // 12 // 12 // 0 /// BC052970 // GenBank // Homo sapiens YTH domain family, member 3, mRNA (cDNA clone MGC:54324 IMAGE:6044054), complete cds. // chr8 // 100 // 74 // 25 // 25 /…
8138799	chr7	28965005	28965222	218	Peak_1342	754	KIAA0644	2.87822	2.91694	5.42521	10.7345	2.54699	7.81757	-0.0193	0.538396	-0.5509	0.002132	NM_014817 // TRIL // TLR4 interactor with leucine rich repeats // 7p14.3 // 9865 /// BC036337 // TRIL // TLR4 interactor with leucine rich repeats // 7p14.3 // 9865	NM_014817 // RefSeq // Homo sapiens KIAA0644 gene product (KIAA0644), mRNA. // chr7 // 100 // 88 // 30 // 30 // 0 /// BC036337 // GenBank // Homo sapiens KIAA0644 gene product, mRNA (cDNA clone MGC:34343 IMAGE:5179761), complete cds. // chr7 // 85 // 59 // 17 // 20 // 0
8138799	chr7	28962256	28962428	173	Peak_1341	2017	KIAA0644	3.02241	2.45046	6.04757	10.323	3.02517	7.87257	-0.0193	0.538396	-0.5509	0.002132	NM_014817 // TRIL // TLR4 interactor with leucine rich repeats // 7p14.3 // 9865 /// BC036337 // TRIL // TLR4 interactor with leucine rich repeats // 7p14.3 // 9865	NM_014817 // RefSeq // Homo sapiens KIAA0644 gene product (KIAA0644), mRNA. // chr7 // 100 // 88 // 30 // 30 // 0 /// BC036337 // GenBank // Homo sapiens KIAA0644 gene product, mRNA (cDNA clone MGC:34343 IMAGE:5179761), complete cds. // chr7 // 85 // 59 // 17 // 20 // 0
8138799	chr7	28933117	28933399	283	Peak_1340	31101	KIAA0644	2.58667	2.24697	4.0184	12.1859	1.43173	9.9389	-0.0193	0.538396	-0.5509	0.002132	NM_014817 // TRIL // TLR4 interactor with leucine rich repeats // 7p14.3 // 9865 /// BC036337 // TRIL // TLR4 interactor with leucine rich repeats // 7p14.3 // 9865	NM_014817 // RefSeq // Homo sapiens KIAA0644 gene product (KIAA0644), mRNA. // chr7 // 100 // 88 // 30 // 30 // 0 /// BC036337 // GenBank // Homo sapiens KIAA0644 gene product, mRNA (cDNA clone MGC:34343 IMAGE:5179761), complete cds. // chr7 // 85 // 59 // 17 // 20 // 0
8151572	chr8	83937700	83937876	177	Peak_1524	1020898	SNX16	2.36328	0.59877	1.54198	7.65428	-0.821308	7.05551	0.5935	0.0397664	0.6205	0.0021429	NM_022133 // SNX16 // sorting nexin 16 // 8q21.13 // 64089 /// NM_152836 // SNX16 // sorting nexin 16 // 8q21.13 // 64089 /// NM_152837 // SNX16 // sorting nexin 16 // 8q21.13 // 64089 /// ENST00000396330 // SNX16 // sorting nexin 16 // 8q21.13 // 64089 /// ENST00000345957 // SNX16 // sorting nexin 16 // 8q21.13 // 64089 /// ENST00000353788 // SNX16 // sorting nexin 16 // 8q21.13 // 64089 /// AF3…	NM_022133 // RefSeq // Homo sapiens sorting nexin 16 (SNX16), transcript variant 1, mRNA. // chr8 // 100 // 100 // 36 // 36 // 0 /// NM_152836 // RefSeq // Homo sapiens sorting nexin 16 (SNX16), transcript variant 2, mRNA. // chr8 // 100 // 94 // 34 // 34 // 0 /// NM_152837 // RefSeq // Homo sapiens sorting nexin 16 (SNX16), transcript variant 3, mRNA. // chr8 // 100 // 89 // 32 // 32 // 0 /// EN…
7935572	chr10	100164847	100165079	233	Peak_205	26086	C10orf33	1.34646	2.72916	6.833	14.8009	5.48654	12.0717	-0.1577	0.244099	-0.4598	0.0022298	NM_032709 // PYROXD2 // pyridine nucleotide-disulphide oxidoreductase domain 2 // 10q24.2 // 84795 /// ENST00000370575 // PYROXD2 // pyridine nucleotide-disulphide oxidoreductase domain 2 // 10q24.2 // 84795 /// BC006131 // PYROXD2 // pyridine nucleotide-disulphide oxidoreductase domain 2 // 10q24.2 // 84795	NM_032709 // RefSeq // Homo sapiens pyridine nucleotide-disulphide oxidoreductase domain 2 (PYROXD2), mRNA. // chr10 // 100 // 100 // 33 // 33 // 0 /// ENST00000370575 // ENSEMBL // Pyridine nucleotide-disulfide oxidoreductase domain-containing protein 2 gene:ENSG00000119943 // chr10 // 100 // 100 // 33 // 33 // 0 /// BC006131 // GenBank // Homo sapiens chromosome 10 open reading frame 33, mRNA (…
8114010	chr5	131860089	131860187	99	Peak_1206	5874	IRF1	1.05632	3.21158	6.43268	10.5747	5.37637	7.36314	-0.027	0.518288	0.4503	0.002341	NM_002198 // IRF1 // interferon regulatory factor 1 // 5q31.1 // 3659 /// ENST00000245414 // IRF1 // interferon regulatory factor 1 // 5q31.1 // 3659 /// ENST00000405885 // IRF1 // interferon regulatory factor 1 // 5q31.1 // 3659 /// BC009483 // IRF1 // interferon regulatory factor 1 // 5q31.1 // 3659 /// ENST00000421011 // IRF1 // interferon regulatory factor 1 // 5q31.1 // 3659 /// ENST00000437…	NM_002198 // RefSeq // Homo sapiens interferon regulatory factor 1 (IRF1), mRNA. // chr5 // 100 // 100 // 26 // 26 // 0 /// ENST00000245414 // ENSEMBL // Interferon regulatory factor 1 gene:ENSG00000125347 // chr5 // 100 // 100 // 26 // 26 // 0 /// ENST00000405885 // ENSEMBL // Interferon regulatory factor 1 gene:ENSG00000125347 // chr5 // 100 // 92 // 24 // 24 // 0 /// BC009483 // GenBank // Hom…
8114010	chr5	131860546	131860691	146	Peak_1207	6354	IRF1	1.43254	0	1.55782	8.43592	0.125279	8.43592	-0.027	0.518288	0.4503	0.002341	NM_002198 // IRF1 // interferon regulatory factor 1 // 5q31.1 // 3659 /// ENST00000245414 // IRF1 // interferon regulatory factor 1 // 5q31.1 // 3659 /// ENST00000405885 // IRF1 // interferon regulatory factor 1 // 5q31.1 // 3659 /// BC009483 // IRF1 // interferon regulatory factor 1 // 5q31.1 // 3659 /// ENST00000421011 // IRF1 // interferon regulatory factor 1 // 5q31.1 // 3659 /// ENST00000437…	NM_002198 // RefSeq // Homo sapiens interferon regulatory factor 1 (IRF1), mRNA. // chr5 // 100 // 100 // 26 // 26 // 0 /// ENST00000245414 // ENSEMBL // Interferon regulatory factor 1 gene:ENSG00000125347 // chr5 // 100 // 100 // 26 // 26 // 0 /// ENST00000405885 // ENSEMBL // Interferon regulatory factor 1 gene:ENSG00000125347 // chr5 // 100 // 92 // 24 // 24 // 0 /// BC009483 // GenBank // Hom…
8092251	chr3	180664862	180665145	284	Peak_1063	13144	GNB4	2.94578	2.61224	3.84408	10.4083	0.898296	7.79602	0.1361	0.219301	-0.3602	0.0023623	NM_021629 // GNB4 // guanine nucleotide binding protein (G protein), beta polypeptide 4 // 3q26.33 // 59345 /// ENST00000232564 // GNB4 // guanine nucleotide binding protein (G protein), beta polypeptide 4 // 3q26.33 // 59345 /// AK297174 // GNB4 // guanine nucleotide binding protein (G protein), beta polypeptide 4 // 3q26.33 // 59345 /// ENST00000447020 // GNB4 // guanine nucleotide binding prot…	NM_021629 // RefSeq // Homo sapiens guanine nucleotide binding protein (G protein), beta polypeptide 4 (GNB4), mRNA. // chr3 // 100 // 100 // 29 // 29 // 0 /// ENST00000232564 // ENSEMBL // Guanine nucleotide-binding protein subunit beta-4 gene:ENSG00000114450 // chr3 // 100 // 100 // 29 // 29 // 0 /// AK297174 // GenBank // Homo sapiens cDNA FLJ57161 complete cds, highly similar to Guanine nucle…
8118682	chr6	33437972	33438175	204	Peak_1259	48609	PHF1	0.512624	0.519521	2.67578	9.35808	2.16316	8.83856	0.1375	0.175402	0.3092	0.0023625	NR_027692 // PHF1 // PHD finger protein 1 // 6p21.3 // 5252 /// NM_024165 // PHF1 // PHD finger protein 1 // 6p21.3 // 5252 /// NM_002636 // PHF1 // PHD finger protein 1 // 6p21.3 // 5252 /// ENST00000427869 // PHF1 // PHD finger protein 1 // 6p21.3 // 5252 /// ENST00000454914 // PHF1 // PHD finger protein 1 // 6p21.3 // 5252 /// BC008834 // PHF1 // PHD finger protein 1 // 6p21.3 // 5252 /// AF05…	NR_027692 // RefSeq // Homo sapiens PHD finger protein 1 (PHF1), transcript variant 3, transcribed RNA. // chr6 // 100 // 100 // 32 // 32 // 0 /// NM_024165 // RefSeq // Homo sapiens PHD finger protein 1 (PHF1), transcript variant 2, mRNA. // chr6 // 100 // 100 // 32 // 32 // 0 /// NM_002636 // RefSeq // Homo sapiens PHD finger protein 1 (PHF1), transcript variant 1, mRNA. // chr6 // 100 // 94 //…
8118932	chr6	35373448	35373642	195	Peak_1263	73	DEF6	2.68142	0.543499	3.03255	6.63193	0.351133	6.08843	-0.0153	0.529673	-0.3276	0.0025933	NM_022047 // DEF6 // differentially expressed in FDCP 6 homolog (mouse) // 6p21.33-p21.1 // 50619 /// ENST00000316637 // DEF6 // differentially expressed in FDCP 6 homolog (mouse) // 6p21.33-p21.1 // 50619 /// AY241694 // DEF6 // differentially expressed in FDCP 6 homolog (mouse) // 6p21.33-p21.1 // 50619 /// ENST00000394658 // DEF6 // differentially expressed in FDCP 6 homolog (mouse) // 6p21.33…	NM_022047 // RefSeq // Homo sapiens differentially expressed in FDCP 6 homolog (mouse) (DEF6), mRNA. // chr6 // 100 // 100 // 42 // 42 // 0 /// ENST00000316637 // ENSEMBL // Differentially expressed in FDCP 6 homolog gene:ENSG00000023892 // chr6 // 100 // 100 // 42 // 42 // 0 /// AY241694 // GenBank // Homo sapiens IRF4-binding protein (IBP) mRNA, complete cds. // chr6 // 98 // 100 // 41 // 42 //…
8061075	chr20	16658434	16658793	360	Peak_912	85	SNRPB2	1.16195	0.294395	5.68603	15.5666	4.52409	15.2722	0.0003	0.566892	0.3945	0.002837	NM_003092 // SNRPB2 // small nuclear ribonucleoprotein polypeptide B'' // 20p12.2-p11.22 // 6629 /// NM_198220 // SNRPB2 // small nuclear ribonucleoprotein polypeptide B'' // 20p12.2-p11.22 // 6629 /// ENST00000246071 // SNRPB2 // small nuclear ribonucleoprotein polypeptide B'' // 20p12.2-p11.22 // 6629 /// ENST00000377943 // SNRPB2 // small nuclear ribonucleoprotein polypeptide B'' // 20p12.2-p1…	NM_003092 // RefSeq // Homo sapiens small nuclear ribonucleoprotein polypeptide B'' (SNRPB2), transcript variant 1, mRNA. // chr20 // 100 // 100 // 14 // 14 // 0 /// NM_198220 // RefSeq // Homo sapiens small nuclear ribonucleoprotein polypeptide B'' (SNRPB2), transcript variant 2, mRNA. // chr20 // 100 // 71 // 10 // 10 // 0 /// ENST00000246071 // ENSEMBL // U2 small nuclear ribonucleoprotein B''…
8022902	chr18	31331784	31332026	243	Peak_750	52	INO80C	0.860702	0.872282	2.99511	11.4041	2.13441	10.5318	0.0764	0.380145	-0.3741	0.0028515	NM_001098817 // INO80C // INO80 complex subunit C // 18q12.2 // 125476 /// NM_194281 // INO80C // INO80 complex subunit C // 18q12.2 // 125476 /// ENST00000334598 // INO80C // INO80 complex subunit C // 18q12.2 // 125476 /// ENST00000441607 // INO80C // INO80 complex subunit C // 18q12.2 // 125476 /// BC048989 // INO80C // INO80 complex subunit C // 18q12.2 // 125476 /// ENST00000283410 // INO80C…	NM_001098817 // RefSeq // Homo sapiens INO80 complex subunit C (INO80C), transcript variant 1, mRNA. // chr18 // 100 // 67 // 22 // 22 // 0 /// NM_194281 // RefSeq // Homo sapiens INO80 complex subunit C (INO80C), transcript variant 2, mRNA. // chr18 // 100 // 67 // 22 // 22 // 0 /// ENST00000334598 // ENSEMBL // Isoform 1 of INO80 complex subunit C gene:ENSG00000153391 // chr18 // 100 // 67 // 2…
8153262	chr8	142307857	142308092	236	Peak_1587	219	SLC45A4	1.77246	3.59262	4.62593	9.13295	2.85346	5.54033	-0.0923	0.370227	0.4302	0.0028515	NM_001080431 // SLC45A4 // solute carrier family 45, member 4 // 8q24.3 // 57210 /// ENST00000024061 // SLC45A4 // solute carrier family 45, member 4 // 8q24.3 // 57210 /// BC157840 // SLC45A4 // solute carrier family 45, member 4 // 8q24.3 // 57210	NM_001080431 // RefSeq // Homo sapiens solute carrier family 45, member 4 (SLC45A4), mRNA. // chr8 // 100 // 100 // 18 // 18 // 0 /// ENST00000024061 // ENSEMBL // Isoform 3 of Solute carrier family 45 member 4 gene:ENSG00000022567 // chr8 // 100 // 100 // 18 // 18 // 0 /// BC157840 // GenBank // Homo sapiens solute carrier family 45, member 4, mRNA (cDNA clone MGC:189735 IMAGE:9057059), complete…
8153262	chr8	142366277	142366423	147	Peak_1588	58595	SLC45A4	2.84559	2.1629	5.87944	12.1489	3.03385	9.98596	-0.0923	0.370227	0.4302	0.0028515	NM_001080431 // SLC45A4 // solute carrier family 45, member 4 // 8q24.3 // 57210 /// ENST00000024061 // SLC45A4 // solute carrier family 45, member 4 // 8q24.3 // 57210 /// BC157840 // SLC45A4 // solute carrier family 45, member 4 // 8q24.3 // 57210	NM_001080431 // RefSeq // Homo sapiens solute carrier family 45, member 4 (SLC45A4), mRNA. // chr8 // 100 // 100 // 18 // 18 // 0 /// ENST00000024061 // ENSEMBL // Isoform 3 of Solute carrier family 45 member 4 gene:ENSG00000022567 // chr8 // 100 // 100 // 18 // 18 // 0 /// BC157840 // GenBank // Homo sapiens solute carrier family 45, member 4, mRNA (cDNA clone MGC:189735 IMAGE:9057059), complete…
8105121	chr5	42459229	42459409	181	Peak_1145	363	GHR	2.88882	2.34215	2.51316	11.9082	-0.375656	9.56601	0.26	0.21207	-0.649	0.0029839	NM_000163 // GHR // growth hormone receptor // 5p13-p12 // 2690 /// ENST00000230882 // GHR // growth hormone receptor // 5p13-p12 // 2690 /// X06562 // GHR // growth hormone receptor // 5p13-p12 // 2690 /// ENST00000357703 // GHR // growth hormone receptor // 5p13-p12 // 2690 /// ENST00000356276 // GHR // growth hormone receptor // 5p13-p12 // 2690	NM_000163 // RefSeq // Homo sapiens growth hormone receptor (GHR), mRNA. // chr5 // 100 // 93 // 27 // 27 // 0 /// ENST00000230882 // ENSEMBL // Isoform 1 of Growth hormone receptor gene:ENSG00000112964 // chr5 // 100 // 93 // 27 // 27 // 0 /// X06562 // GenBank // Human mRNA for growth hormone receptor. // chr5 // 100 // 93 // 27 // 27 // 0 /// ENST00000357703 // ENSEMBL // Isoform 4 of Growth h…
8088550	chr3	64135202	64135307	106	Peak_1033	50817	PRICKLE2	1.97312	0	4.29135	13.3622	2.31823	13.3622	0.0702	0.337751	0.2797	0.0030776	NM_198859 // PRICKLE2 // prickle homolog 2 (Drosophila) // 3p14.1 // 166336 /// ENST00000295902 // PRICKLE2 // prickle homolog 2 (Drosophila) // 3p14.1 // 166336 /// BC119002 // PRICKLE2 // prickle homolog 2 (Drosophila) // 3p14.1 // 166336	NM_198859 // RefSeq // Homo sapiens prickle homolog 2 (Drosophila) (PRICKLE2), mRNA. // chr3 // 100 // 100 // 36 // 36 // 0 /// ENST00000295902 // ENSEMBL // Prickle-like protein 2 gene:ENSG00000163637 // chr3 // 100 // 100 // 36 // 36 // 0 /// BC119002 // GenBank // Homo sapiens prickle homolog 2 (Drosophila), mRNA (cDNA clone MGC:141845 IMAGE:40082599), complete cds. // chr3 // 96 // 72 // 25 /…
8053949	chr2	96667810	96667979	170	Peak_851	152	KIAA1310	1.2303	0	1.60547	9.05621	0.375171	9.05621	0.1679	0.0999095	0.2619	0.0030925	NM_017991 // KIAA1310 // KIAA1310 // 2p12-p11.2 // 55683 /// NM_001115016 // KIAA1310 // KIAA1310 // 2p12-p11.2 // 55683 /// ENST00000354204 // KIAA1310 // KIAA1310 // 2p12-p11.2 // 55683 /// ENST00000431828 // KIAA1310 // KIAA1310 // 2p12-p11.2 // 55683 /// AY050169 // KIAA1310 // KIAA1310 // 2p12-p11.2 // 55683 /// BC063792 // KIAA1310 // KIAA1310 // 2p12-p11.2 // 55683 /// AF311326 // KIAA1310…	NM_017991 // RefSeq // Homo sapiens KIAA1310 (KIAA1310), transcript variant 2, mRNA. // chr2 // 100 // 94 // 30 // 30 // 0 /// NM_001115016 // RefSeq // Homo sapiens KIAA1310 (KIAA1310), transcript variant 1, mRNA. // chr2 // 100 // 91 // 29 // 29 // 0 /// ENST00000354204 // ENSEMBL // Isoform 4 of Uncharacterized protein KIAA1310 gene:ENSG00000114982 // chr2 // 100 // 94 // 30 // 30 // 0 /// ENS…
8015798	chr17	38821193	38821506	314	Peak_705	10	---	5.99476	3.03771	5.07035	11.9634	-0.924414	8.92571	0.1163	0.383389	0.5718	0.003115	NR_027413 // LOC100130581 // hypothetical LOC100130581 // 17q21.31 // 100130581 /// NR_027412 // LOC100130581 // hypothetical LOC100130581 // 17q21.31 // 100130581 /// AK123585 // LOC100130581 // hypothetical LOC100130581 // 17q21.31 // 100130581 /// ENST00000418911 // LOC100130581 // hypothetical LOC100130581 // 17q21.31 // 100130581 /// ENST00000341011 // LOC100130581 // hypothetical LOC1001305…	NR_027413 // RefSeq // Homo sapiens hypothetical LOC100130581 (LOC100130581), transcript variant 1, non-coding RNA. // chr17 // 100 // 100 // 12 // 12 // 0 /// NR_027412 // RefSeq // Homo sapiens hypothetical LOC100130581 (LOC100130581), transcript variant 2, non-coding RNA. // chr17 // 100 // 100 // 12 // 12 // 0 /// AK123585 // GenBank // Homo sapiens cDNA FLJ41591 fis, clone CTONG2022153. // c…
7962831	chr12	47396763	47396960	198	Peak_423	236	CCNT1	2.64079	1.60579	3.44608	10.5747	0.805291	8.96893	0.3326	0.100436	0.5193	0.0031417	NM_001240 // CCNT1 // cyclin T1 // 12q11-q13.3 // 904 /// ENST00000261900 // CCNT1 // cyclin T1 // 12q11-q13.3 // 904 /// AF045161 // CCNT1 // cyclin T1 // 12q11-q13.3 // 904 /// ENST00000417344 // CCNT1 // cyclin T1 // 12q11-q13.3 // 904	NM_001240 // RefSeq // Homo sapiens cyclin T1 (CCNT1), mRNA. // chr12 // 100 // 100 // 26 // 26 // 0 /// ENST00000261900 // ENSEMBL // Cyclin-T1 gene:ENSG00000129315 // chr12 // 100 // 100 // 26 // 26 // 0 /// AF045161 // GenBank // Homo sapiens cyclin T mRNA, complete cds. // chr12 // 100 // 92 // 24 // 24 // 0 /// ENST00000417344 // ENSEMBL // Cyclin T1b gene:ENSG00000129315 // chr12 // 100 // …
8139706	chr7	54794398	54794598	201	Peak_1354	165	SEC61G	2.60138	0.527275	2.2631	9.19137	-0.338278	8.6641	-0.0354	0.530289	0.7507	0.0031725	NM_014302 // SEC61G // Sec61 gamma subunit // 7p11.2 // 23480 /// NM_001012456 // SEC61G // Sec61 gamma subunit // 7p11.2 // 23480 /// ENST00000352861 // SEC61G // Sec61 gamma subunit // 7p11.2 // 23480 /// ENST00000395535 // SEC61G // Sec61 gamma subunit // 7p11.2 // 23480 /// ENST00000415949 // SEC61G // Sec61 gamma subunit // 7p11.2 // 23480 /// ENST00000450622 // SEC61G // Sec61 gamma subunit…	NM_014302 // RefSeq // Homo sapiens Sec61 gamma subunit (SEC61G), transcript variant 1, mRNA. // chr7 // 100 // 100 // 24 // 24 // 0 /// NM_001012456 // RefSeq // Homo sapiens Sec61 gamma subunit (SEC61G), transcript variant 2, mRNA. // chr7 // 100 // 100 // 24 // 24 // 0 /// ENST00000352861 // ENSEMBL // Protein transport protein Sec61 subunit gamma gene:ENSG00000132432 // chr7 // 100 // 100 // …
8079346	chr3	45705484	45705742	259	Peak_1024	179	SACM1L	1.61506	1.22759	3.33698	9.9863	1.72191	8.75871	0.0623	0.322286	0.2317	0.0032664	NM_014016 // SACM1L // SAC1 suppressor of actin mutations 1-like (yeast) // 3p21.3 // 22908 /// ENST00000389061 // SACM1L // SAC1 suppressor of actin mutations 1-like (yeast) // 3p21.3 // 22908 /// BC016559 // SACM1L // SAC1 suppressor of actin mutations 1-like (yeast) // 3p21.3 // 22908 /// ENST00000455997 // SACM1L // SAC1 suppressor of actin mutations 1-like (yeast) // 3p21.3 // 22908 /// ENST…	NM_014016 // RefSeq // Homo sapiens SAC1 suppressor of actin mutations 1-like (yeast) (SACM1L), mRNA. // chr3 // 100 // 100 // 41 // 41 // 0 /// ENST00000389061 // ENSEMBL // Phosphatidylinositide phosphatase SAC1 gene:ENSG00000211456 // chr3 // 100 // 100 // 41 // 41 // 0 /// BC016559 // GenBank // Homo sapiens SAC1 suppressor of actin mutations 1-like (yeast), mRNA (cDNA clone MGC:5369 IMAGE:30…
7927649	chr10	59698628	59698970	343	Peak_176	1	CISD1	0.609768	0.308986	4.2438	7.89976	3.63403	7.59077	0.1706	0.13562	0.3117	0.0033716	NM_018464 // CISD1 // CDGSH iron sulfur domain 1 // 10q21.1 // 55847 /// ENST00000333926 // CISD1 // CDGSH iron sulfur domain 1 // 10q21.1 // 55847 /// BC059168 // CISD1 // CDGSH iron sulfur domain 1 // 10q21.1 // 55847	NM_018464 // RefSeq // Homo sapiens CDGSH iron sulfur domain 1 (CISD1), mRNA. // chr10 // 100 // 96 // 27 // 27 // 0 /// ENST00000333926 // ENSEMBL // CDGSH iron sulfur domain-containing protein 1 gene:ENSG00000122873 // chr10 // 100 // 96 // 27 // 27 // 0 /// BC059168 // GenBank // Homo sapiens CDGSH iron sulfur domain 1, mRNA (cDNA clone MGC:14684 IMAGE:4132410), complete cds. // chr10 // 100 /…
8146685	chr8	67504770	67504895	126	Peak_1510	1116	RRS1	1.65993	2.52339	3.61018	9.2862	1.95025	6.76282	-0.045	0.397061	-0.2312	0.0037067	NM_015169 // RRS1 // RRS1 ribosome biogenesis regulator homolog (S. cerevisiae) // 8q13.1 // 23212 /// ENST00000320270 // RRS1 // RRS1 ribosome biogenesis regulator homolog (S. cerevisiae) // 8q13.1 // 23212 /// BC013043 // RRS1 // RRS1 ribosome biogenesis regulator homolog (S. cerevisiae) // 8q13.1 // 23212	NM_015169 // RefSeq // Homo sapiens RRS1 ribosome biogenesis regulator homolog (S. cerevisiae) (RRS1), mRNA. // chr8 // 100 // 100 // 22 // 22 // 0 /// ENST00000320270 // ENSEMBL // Ribosome biogenesis regulatory protein homolog gene:ENSG00000179041 // chr8 // 100 // 100 // 22 // 22 // 0 /// BC013043 // GenBank // Homo sapiens RRS1 ribosome biogenesis regulator homolog (S. cerevisiae), mRNA (cDNA…
8048980	chr2	231285688	231285820	133	Peak_892	54	CAB39	0	0.796859	1.02605	7.40838	1.02605	6.61153	0.3825	0.0673233	0.4824	0.0037242	NM_016289 // CAB39 // calcium binding protein 39 // 2q37.1 // 51719 /// NM_001130849 // CAB39 // calcium binding protein 39 // 2q37.1 // 51719 /// NM_001130850 // CAB39 // calcium binding protein 39 // 2q37.1 // 51719 /// ENST00000258418 // CAB39 // calcium binding protein 39 // 2q37.1 // 51719 /// ENST00000409788 // CAB39 // calcium binding protein 39 // 2q37.1 // 51719 /// ENST00000410084 // CA…	NM_016289 // RefSeq // Homo sapiens calcium binding protein 39 (CAB39), transcript variant 1, mRNA. // chr2 // 100 // 100 // 27 // 27 // 0 /// NM_001130849 // RefSeq // Homo sapiens calcium binding protein 39 (CAB39), transcript variant 2, mRNA. // chr2 // 100 // 85 // 23 // 23 // 0 /// NM_001130850 // RefSeq // Homo sapiens calcium binding protein 39 (CAB39), transcript variant 3, mRNA. // chr2 …
8048146	chr2	216682257	216682507	251	Peak_882	218	XRCC5	0.833269	0.84448	2.53719	5.88834	1.70392	5.04386	0.0769	0.253981	-0.2157	0.0038223	NM_021141 // XRCC5 // X-ray repair complementing defective repair in Chinese hamster cells 5 (double-strand-break rejoining) // 2q35 // 7520 /// ENST00000392133 // XRCC5 // X-ray repair complementing defective repair in Chinese hamster cells 5 (double-strand-break rejoining) // 2q35 // 7520 /// ENST00000392132 // XRCC5 // X-ray repair complementing defective repair in Chinese hamster cells 5 (dou…	NM_021141 // RefSeq // Homo sapiens X-ray repair complementing defective repair in Chinese hamster cells 5 (double-strand-break rejoining) (XRCC5), mRNA. // chr2 // 100 // 93 // 27 // 27 // 0 /// ENST00000392133 // ENSEMBL // ATP-dependent DNA helicase 2 subunit 2 gene:ENSG00000079246 // chr2 // 100 // 100 // 29 // 29 // 0 /// ENST00000392132 // ENSEMBL // ATP-dependent DNA helicase 2 subunit 2 g…
8146564	chr8	61591940	61592143	204	Peak_1504	29	RAB2A	1.02525	0	1.56087	6.03747	0.535624	6.03747	0.1942	0.113964	0.3156	0.0039047	NM_002865 // RAB2A // RAB2A, member RAS oncogene family // 8q12.1 // 5862 /// ENST00000262646 // RAB2A // RAB2A, member RAS oncogene family // 8q12.1 // 5862 /// BC008929 // RAB2A // RAB2A, member RAS oncogene family // 8q12.1 // 5862 /// AK297576 // RAB2A // RAB2A, member RAS oncogene family // 8q12.1 // 5862 /// BT019695 // RAB2A // RAB2A, member RAS oncogene family // 8q12.1 // 5862 /// AF4989…	NM_002865 // RefSeq // Homo sapiens RAB2A, member RAS oncogene family (RAB2A), mRNA. // chr8 // 100 // 96 // 25 // 25 // 0 /// ENST00000262646 // ENSEMBL // Ras-related protein Rab-2A gene:ENSG00000104388 // chr8 // 100 // 88 // 23 // 23 // 0 /// BC008929 // GenBank // Homo sapiens RAB2A, member RAS oncogene family, mRNA (cDNA clone MGC:1656 IMAGE:2966694), complete cds. // chr8 // 100 // 88 // 2…
7951437	chr11	106382088	106382322	235	Peak_347	12076	GUCY1A2	0	0.450988	2.90351	10.4821	2.90351	10.0311	0.0146	0.550085	-0.6366	0.0039104	NM_000855 // GUCY1A2 // guanylate cyclase 1, soluble, alpha 2 // 11q21-q22 // 2977 /// ENST00000347596 // GUCY1A2 // guanylate cyclase 1, soluble, alpha 2 // 11q21-q22 // 2977 /// Z50053 // GUCY1A2 // guanylate cyclase 1, soluble, alpha 2 // 11q21-q22 // 2977 /// ENST00000282249 // GUCY1A2 // guanylate cyclase 1, soluble, alpha 2 // 11q21-q22 // 2977	NM_000855 // RefSeq // Homo sapiens guanylate cyclase 1, soluble, alpha 2 (GUCY1A2), mRNA. // chr11 // 100 // 87 // 26 // 26 // 0 /// ENST00000347596 // ENSEMBL // Isoform 1 of Guanylate cyclase soluble subunit alpha-2 gene:ENSG00000152402 // chr11 // 100 // 87 // 26 // 26 // 0 /// Z50053 // GenBank // H.sapiens mRNA for alpha2i-subunit of soluble guanylyl cyclase. // chr11 // 100 // 100 // 30 //…
8116932	chr6	12859997	12860215	219	Peak_1250	34328	PHACTR1	0.477513	0.967875	2.49251	10.1231	2.015	9.15523	-0.0929	0.437381	-0.601	0.0041304	NM_030948 // PHACTR1 // phosphatase and actin regulator 1 // 6p24.1 // 221692 /// ENST00000457702 // PHACTR1 // phosphatase and actin regulator 1 // 6p24.1 // 221692 /// ENST00000415087 // PHACTR1 // phosphatase and actin regulator 1 // 6p24.1 // 221692 /// AK290017 // PHACTR1 // phosphatase and actin regulator 1 // 6p24.1 // 221692 /// BC101526 // PHACTR1 // phosphatase and actin regulator 1 // …	NM_030948 // RefSeq // Homo sapiens phosphatase and actin regulator 1 (PHACTR1), mRNA. // chr6 // 100 // 93 // 39 // 39 // 0 /// ENST00000457702 // ENSEMBL // Isoform 1 of Phosphatase and actin regulator 1 gene:ENSG00000112137 // chr6 // 100 // 69 // 29 // 29 // 0 /// ENST00000415087 // ENSEMBL // Isoform 1 of Phosphatase and actin regulator 1 gene:ENSG00000112137 // chr6 // 100 // 57 // 24 // 24…
8105663	chr5	65090222	65090405	184	Peak_1176	36580	NLN	0.568344	0.575991	1.48331	11.3793	0.914969	10.8033	0.0324	0.465689	-0.2609	0.004258	NM_020726 // NLN // neurolysin (metallopeptidase M3 family) // 5q12.3 // 57486 /// ENST00000380985 // NLN // neurolysin (metallopeptidase M3 family) // 5q12.3 // 57486 /// BC001644 // NLN // neurolysin (metallopeptidase M3 family) // 5q12.3 // 57486 /// BC004985 // NLN // neurolysin (metallopeptidase M3 family) // 5q12.3 // 57486 /// AK292803 // NLN // neurolysin (metallopeptidase M3 family) // 5…	NM_020726 // RefSeq // Homo sapiens neurolysin (metallopeptidase M3 family) (NLN), mRNA. // chr5 // 97 // 73 // 31 // 32 // 0 /// ENST00000380985 // ENSEMBL // Neurolysin, mitochondrial gene:ENSG00000123213 // chr5 // 100 // 73 // 32 // 32 // 0 /// BC001644 // GenBank // Homo sapiens neurolysin (metallopeptidase M3 family), mRNA (cDNA clone MGC:2361 IMAGE:2958628), complete cds. // chr5 // 97 // …
8002312	chr16	68346336	68346563	228	Peak_666	219	NOB1	1.83465	0.464835	4.18971	7.83282	2.35505	7.36799	0.1391	0.175122	0.2858	0.0044369	NM_014062 // NOB1 // NIN1/RPN12 binding protein 1 homolog (S. cerevisiae) // 16q22.3 // 28987 /// ENST00000268802 // NOB1 // NIN1/RPN12 binding protein 1 homolog (S. cerevisiae) // 16q22.3 // 28987 /// AY487344 // NOB1 // NIN1/RPN12 binding protein 1 homolog (S. cerevisiae) // 16q22.3 // 28987	NM_014062 // RefSeq // Homo sapiens NIN1/RPN12 binding protein 1 homolog (S. cerevisiae) (NOB1), mRNA. // chr16 // 100 // 100 // 16 // 16 // 0 /// ENST00000268802 // ENSEMBL // RNA-binding protein NOB1 gene:ENSG00000141101 // chr16 // 100 // 100 // 16 // 16 // 0 /// AY487344 // GenBank // Homo sapiens RNA-binding protein NOB1 mRNA, complete cds. // chr16 // 100 // 100 // 16 // 16 // 0
7969796	chr13	98951471	98951696	226	Peak_505	12	TM9SF2	0.925445	1.40684	3.42168	10.082	2.49624	8.6752	0.2024	0.0877949	0.2824	0.0045024	NM_004800 // TM9SF2 // transmembrane 9 superfamily member 2 // 13q32.3 // 9375 /// ENST00000376387 // TM9SF2 // transmembrane 9 superfamily member 2 // 13q32.3 // 9375 /// BC110656 // TM9SF2 // transmembrane 9 superfamily member 2 // 13q32.3 // 9375 /// ENST00000419976 // TM9SF2 // transmembrane 9 superfamily member 2 // 13q32.3 // 9375	NM_004800 // RefSeq // Homo sapiens transmembrane 9 superfamily member 2 (TM9SF2), mRNA. // chr13 // 100 // 96 // 45 // 45 // 0 /// ENST00000376387 // ENSEMBL // Transmembrane 9 superfamily member 2 gene:ENSG00000125304 // chr13 // 100 // 100 // 47 // 47 // 0 /// BC110656 // GenBank // Homo sapiens transmembrane 9 superfamily member 2, mRNA (cDNA clone MGC:117391 IMAGE:3855486), complete cds. // …
8094550	chr4	37150127	37150445	319	Peak_1090	18440	C4orf19	0.327822	0	3.9927	14.0925	3.66488	14.0925	0.1715	0.106558	-0.2617	0.0046239	NM_001104629 // C4orf19 // chromosome 4 open reading frame 19 // 4p14 // 55286 /// NM_018302 // C4orf19 // chromosome 4 open reading frame 19 // 4p14 // 55286 /// NM_001085399 // RELL1 // RELT-like 1 // 4p14 // 768211 /// ENST00000381980 // C4orf19 // chromosome 4 open reading frame 19 // 4p14 // 55286 /// ENST00000284437 // C4orf19 // chromosome 4 open reading frame 19 // 4p14 // 55286 /// ENST0…	NM_001104629 // RefSeq // Homo sapiens chromosome 4 open reading frame 19 (C4orf19), transcript variant 1, mRNA. // chr4 // 100 // 89 // 24 // 24 // 0 /// NM_018302 // RefSeq // Homo sapiens chromosome 4 open reading frame 19 (C4orf19), transcript variant 2, mRNA. // chr4 // 100 // 78 // 21 // 21 // 0 /// NM_001085399 // RefSeq // Homo sapiens RELT-like 1 (RELL1), transcript variant 2, mRNA. // c…
8027368	chr19	24315001	24315042	42	Peak_772	253306	ZNF254	2.48989	7.57016	14.0797	13.1962	11.5898	5.62602	0.4412	0.0509612	0.465	0.0046335	NM_203282 // ZNF254 // zinc finger protein 254 // 19p12 // 9534 /// ENST00000357002 // ZNF254 // zinc finger protein 254 // 19p12 // 9534 /// BC043147 // ZNF254 // zinc finger protein 254 // 19p12 // 9534 /// ENST00000392281 // ZNF254 // zinc finger protein 254 // 19p12 // 9534 /// ENST00000339642 // ZNF254 // zinc finger protein 254 // 19p12 // 9534	NM_203282 // RefSeq // Homo sapiens zinc finger protein 254 (ZNF254), mRNA. // chr19 // 100 // 88 // 23 // 23 // 0 /// ENST00000357002 // ENSEMBL // Isoform 1 of Zinc finger protein 254 gene:ENSG00000213096 // chr19 // 100 // 88 // 23 // 23 // 0 /// BC043147 // GenBank // Homo sapiens zinc finger protein 254, mRNA (cDNA clone MGC:41864 IMAGE:5296940), complete cds. // chr19 // 100 // 85 // 22 // …
8027368	chr19	24374959	24375134	176	Peak_773	313331	ZNF254	1.78253	1.20434	1.03382	3.14909	-0.748709	1.94475	0.4412	0.0509612	0.465	0.0046335	NM_203282 // ZNF254 // zinc finger protein 254 // 19p12 // 9534 /// ENST00000357002 // ZNF254 // zinc finger protein 254 // 19p12 // 9534 /// BC043147 // ZNF254 // zinc finger protein 254 // 19p12 // 9534 /// ENST00000392281 // ZNF254 // zinc finger protein 254 // 19p12 // 9534 /// ENST00000339642 // ZNF254 // zinc finger protein 254 // 19p12 // 9534	NM_203282 // RefSeq // Homo sapiens zinc finger protein 254 (ZNF254), mRNA. // chr19 // 100 // 88 // 23 // 23 // 0 /// ENST00000357002 // ENSEMBL // Isoform 1 of Zinc finger protein 254 gene:ENSG00000213096 // chr19 // 100 // 88 // 23 // 23 // 0 /// BC043147 // GenBank // Homo sapiens zinc finger protein 254, mRNA (cDNA clone MGC:41864 IMAGE:5296940), complete cds. // chr19 // 100 // 85 // 22 // …
8027368	chr19	24386677	24386773	97	Peak_774	325010	ZNF254	3.23429	0	2.34476	3.80921	-0.889531	3.80921	0.4412	0.0509612	0.465	0.0046335	NM_203282 // ZNF254 // zinc finger protein 254 // 19p12 // 9534 /// ENST00000357002 // ZNF254 // zinc finger protein 254 // 19p12 // 9534 /// BC043147 // ZNF254 // zinc finger protein 254 // 19p12 // 9534 /// ENST00000392281 // ZNF254 // zinc finger protein 254 // 19p12 // 9534 /// ENST00000339642 // ZNF254 // zinc finger protein 254 // 19p12 // 9534	NM_203282 // RefSeq // Homo sapiens zinc finger protein 254 (ZNF254), mRNA. // chr19 // 100 // 88 // 23 // 23 // 0 /// ENST00000357002 // ENSEMBL // Isoform 1 of Zinc finger protein 254 gene:ENSG00000213096 // chr19 // 100 // 88 // 23 // 23 // 0 /// BC043147 // GenBank // Homo sapiens zinc finger protein 254, mRNA (cDNA clone MGC:41864 IMAGE:5296940), complete cds. // chr19 // 100 // 85 // 22 // …
8027368	chr19	24393151	24393261	111	Peak_775	331491	ZNF254	4.7106	0.954795	0.409804	0.554795	-4.30079	-0.400001	0.4412	0.0509612	0.465	0.0046335	NM_203282 // ZNF254 // zinc finger protein 254 // 19p12 // 9534 /// ENST00000357002 // ZNF254 // zinc finger protein 254 // 19p12 // 9534 /// BC043147 // ZNF254 // zinc finger protein 254 // 19p12 // 9534 /// ENST00000392281 // ZNF254 // zinc finger protein 254 // 19p12 // 9534 /// ENST00000339642 // ZNF254 // zinc finger protein 254 // 19p12 // 9534	NM_203282 // RefSeq // Homo sapiens zinc finger protein 254 (ZNF254), mRNA. // chr19 // 100 // 88 // 23 // 23 // 0 /// ENST00000357002 // ENSEMBL // Isoform 1 of Zinc finger protein 254 gene:ENSG00000213096 // chr19 // 100 // 88 // 23 // 23 // 0 /// BC043147 // GenBank // Homo sapiens zinc finger protein 254, mRNA (cDNA clone MGC:41864 IMAGE:5296940), complete cds. // chr19 // 100 // 85 // 22 // …
8027368	chr19	24404454	24404675	222	Peak_776	342849	ZNF254	0	0	0	0	0	0	0.4412	0.0509612	0.465	0.0046335	NM_203282 // ZNF254 // zinc finger protein 254 // 19p12 // 9534 /// ENST00000357002 // ZNF254 // zinc finger protein 254 // 19p12 // 9534 /// BC043147 // ZNF254 // zinc finger protein 254 // 19p12 // 9534 /// ENST00000392281 // ZNF254 // zinc finger protein 254 // 19p12 // 9534 /// ENST00000339642 // ZNF254 // zinc finger protein 254 // 19p12 // 9534	NM_203282 // RefSeq // Homo sapiens zinc finger protein 254 (ZNF254), mRNA. // chr19 // 100 // 88 // 23 // 23 // 0 /// ENST00000357002 // ENSEMBL // Isoform 1 of Zinc finger protein 254 gene:ENSG00000213096 // chr19 // 100 // 88 // 23 // 23 // 0 /// BC043147 // GenBank // Homo sapiens zinc finger protein 254, mRNA (cDNA clone MGC:41864 IMAGE:5296940), complete cds. // chr19 // 100 // 85 // 22 // …
8027368	chr19	24417119	24417472	354	Peak_777	355580	ZNF254	0	0	0	0.173961	0	0.173961	0.4412	0.0509612	0.465	0.0046335	NM_203282 // ZNF254 // zinc finger protein 254 // 19p12 // 9534 /// ENST00000357002 // ZNF254 // zinc finger protein 254 // 19p12 // 9534 /// BC043147 // ZNF254 // zinc finger protein 254 // 19p12 // 9534 /// ENST00000392281 // ZNF254 // zinc finger protein 254 // 19p12 // 9534 /// ENST00000339642 // ZNF254 // zinc finger protein 254 // 19p12 // 9534	NM_203282 // RefSeq // Homo sapiens zinc finger protein 254 (ZNF254), mRNA. // chr19 // 100 // 88 // 23 // 23 // 0 /// ENST00000357002 // ENSEMBL // Isoform 1 of Zinc finger protein 254 gene:ENSG00000213096 // chr19 // 100 // 88 // 23 // 23 // 0 /// BC043147 // GenBank // Homo sapiens zinc finger protein 254, mRNA (cDNA clone MGC:41864 IMAGE:5296940), complete cds. // chr19 // 100 // 85 // 22 // …
8027368	chr19	24420602	24421092	491	Peak_778	359132	ZNF254	0.212984	0	0	0.125422	-0.212984	0.125422	0.4412	0.0509612	0.465	0.0046335	NM_203282 // ZNF254 // zinc finger protein 254 // 19p12 // 9534 /// ENST00000357002 // ZNF254 // zinc finger protein 254 // 19p12 // 9534 /// BC043147 // ZNF254 // zinc finger protein 254 // 19p12 // 9534 /// ENST00000392281 // ZNF254 // zinc finger protein 254 // 19p12 // 9534 /// ENST00000339642 // ZNF254 // zinc finger protein 254 // 19p12 // 9534	NM_203282 // RefSeq // Homo sapiens zinc finger protein 254 (ZNF254), mRNA. // chr19 // 100 // 88 // 23 // 23 // 0 /// ENST00000357002 // ENSEMBL // Isoform 1 of Zinc finger protein 254 gene:ENSG00000213096 // chr19 // 100 // 88 // 23 // 23 // 0 /// BC043147 // GenBank // Homo sapiens zinc finger protein 254, mRNA (cDNA clone MGC:41864 IMAGE:5296940), complete cds. // chr19 // 100 // 85 // 22 // …
8027368	chr19	24423435	24423539	105	Peak_779	361772	ZNF254	0	0	0	0	0	0	0.4412	0.0509612	0.465	0.0046335	NM_203282 // ZNF254 // zinc finger protein 254 // 19p12 // 9534 /// ENST00000357002 // ZNF254 // zinc finger protein 254 // 19p12 // 9534 /// BC043147 // ZNF254 // zinc finger protein 254 // 19p12 // 9534 /// ENST00000392281 // ZNF254 // zinc finger protein 254 // 19p12 // 9534 /// ENST00000339642 // ZNF254 // zinc finger protein 254 // 19p12 // 9534	NM_203282 // RefSeq // Homo sapiens zinc finger protein 254 (ZNF254), mRNA. // chr19 // 100 // 88 // 23 // 23 // 0 /// ENST00000357002 // ENSEMBL // Isoform 1 of Zinc finger protein 254 gene:ENSG00000213096 // chr19 // 100 // 88 // 23 // 23 // 0 /// BC043147 // GenBank // Homo sapiens zinc finger protein 254, mRNA (cDNA clone MGC:41864 IMAGE:5296940), complete cds. // chr19 // 100 // 85 // 22 // …
8145829	chr8	37668008	37668190	183	Peak_1431	4259	ZNF703	1.71435	2.31655	3.23141	11.105	1.51706	8.78843	-0.0875	0.272463	-0.2551	0.0046542	NM_025069 // ZNF703 // zinc finger protein 703 // 8p11.23 // 80139 /// ENST00000331569 // ZNF703 // zinc finger protein 703 // 8p11.23 // 80139 /// BC032534 // ZNF703 // zinc finger protein 703 // 8p11.23 // 80139 /// ENST00000397235 // ZNF703 // zinc finger protein 703 // 8p11.23 // 80139	NM_025069 // RefSeq // Homo sapiens zinc finger protein 703 (ZNF703), mRNA. // chr8 // 100 // 76 // 29 // 29 // 0 /// ENST00000331569 // ENSEMBL // Isoform 1 of Zinc finger protein 703 gene:ENSG00000183779 // chr8 // 100 // 76 // 29 // 29 // 0 /// BC032534 // GenBank // Homo sapiens zinc finger protein 703, mRNA (cDNA clone MGC:44951 IMAGE:5527569), complete cds. // chr8 // 100 // 76 // 29 // 29 …
7925904	chr10	4879950	4880279	330	Peak_107	21813	AKR1CL2	1.58447	0.963475	3.03255	14.7424	1.44808	13.7789	0.04	0.449173	0.2777	0.0047822	NM_001040177 // AKR1CL2 // aldo-keto reductase family 1, member C-like 2 // 10p15.1 // 83592 /// ENST00000298375 // AKR1CL2 // aldo-keto reductase family 1, member C-like 2 // 10p15.1 // 83592 /// BC002862 // AKR1CL2 // aldo-keto reductase family 1, member C-like 2 // 10p15.1 // 83592 /// ENST00000334019 // AKR1CL2 // aldo-keto reductase family 1, member C-like 2 // 10p15.1 // 83592 /// ENST00000…	NM_001040177 // RefSeq // Homo sapiens aldo-keto reductase family 1, member C-like 2 (AKR1CL2), mRNA. // chr10 // 100 // 93 // 28 // 28 // 0 /// ENST00000298375 // ENSEMBL // Isoform 1 of 1,5-anhydro-D-fructose reductase gene:ENSG00000165568 // chr10 // 100 // 93 // 28 // 28 // 0 /// BC002862 // GenBank // Homo sapiens aldo-keto reductase family 1, member C-like 2, mRNA (cDNA clone MGC:10612 IMAG…
7988581	chr15	47125993	47126117	125	Peak_594	168	KIAA0256	1.6732	2.54357	6.1864	8.37518	4.5132	5.8316	0.2131	0.170484	0.4253	0.0048037	NM_014701 // SECISBP2L // SECIS binding protein 2-like // 15q21.1 // 9728 /// ENST00000261847 // SECISBP2L // SECIS binding protein 2-like // 15q21.1 // 9728 /// BC033001 // SECISBP2L // SECIS binding protein 2-like // 15q21.1 // 9728 /// ENST00000380927 // SECISBP2L // SECIS binding protein 2-like // 15q21.1 // 9728	NM_014701 // RefSeq // Homo sapiens SECIS binding protein 2-like (SECISBP2L), mRNA. // chr15 // 100 // 93 // 25 // 25 // 0 /// ENST00000261847 // ENSEMBL // Isoform 2 of SECIS-binding protein 2-like gene:ENSG00000138593 // chr15 // 100 // 93 // 25 // 25 // 0 /// BC033001 // GenBank // Homo sapiens SECIS binding protein 2-like, mRNA (cDNA clone MGC:26224 IMAGE:4825784), complete cds. // chr15 // 1…
7973545	chr14	23647969	23648074	106	Peak_520	6467	WDR23	1.97312	0	3.86221	13.3622	1.88909	13.3622	0.2004	0.086366	0.2731	0.0048756	NM_025230 // DCAF11 // DDB1 and CUL4 associated factor 11 // 14q11.2 // 80344 /// NM_181357 // DCAF11 // DDB1 and CUL4 associated factor 11 // 14q11.2 // 80344 /// ENST00000326009 // DCAF11 // DDB1 and CUL4 associated factor 11 // 14q11.2 // 80344 /// ENST00000446197 // DCAF11 // DDB1 and CUL4 associated factor 11 // 14q11.2 // 80344 /// ENST00000396941 // DCAF11 // DDB1 and CUL4 associated facto…	NM_025230 // RefSeq // Homo sapiens WD repeat domain 23 (WDR23), transcript variant 1, mRNA. // chr14 // 100 // 100 // 24 // 24 // 0 /// NM_181357 // RefSeq // Homo sapiens WD repeat domain 23 (WDR23), transcript variant 2, mRNA. // chr14 // 100 // 96 // 23 // 23 // 0 /// ENST00000326009 // ENSEMBL // Isoform 1 of WD repeat-containing protein 23 gene:ENSG00000100897 // chr14 // 100 // 100 // 24 /…
8118945	chr6	35444383	35444645	263	Peak_1264	26302	PPARD	0.795249	1.6119	3.63214	13.1126	2.83689	11.5007	0.1118	0.178043	0.2285	0.0049394	NM_006238 // PPARD // peroxisome proliferator-activated receptor delta // 6p21.2-p21.1 // 5467 /// NM_177435 // PPARD // peroxisome proliferator-activated receptor delta // 6p21.2-p21.1 // 5467 /// ENST00000311565 // PPARD // peroxisome proliferator-activated receptor delta // 6p21.2-p21.1 // 5467 /// ENST00000360694 // PPARD // peroxisome proliferator-activated receptor delta // 6p21.2-p21.1 // …	NM_006238 // RefSeq // Homo sapiens peroxisome proliferator-activated receptor delta (PPARD), transcript variant 1, mRNA. // chr6 // 100 // 89 // 34 // 34 // 0 /// NM_177435 // RefSeq // Homo sapiens peroxisome proliferator-activated receptor delta (PPARD), transcript variant 2, mRNA. // chr6 // 100 // 58 // 22 // 22 // 0 /// ENST00000311565 // ENSEMBL // Isoform 1 of Peroxisome proliferator-acti…
8027665	chr19	39642483	39642657	175	Peak_792	22049	WTIP	1.19515	0	1.5596	13.0202	0.364451	13.0202	-0.132	0.262284	-0.3665	0.0049537	NM_001080436 // WTIP // Wilms tumor 1 interacting protein // 19q13.11 // 126374 /// ENST00000270288 // WTIP // Wilms tumor 1 interacting protein // 19q13.11 // 126374	NM_001080436 // RefSeq // Homo sapiens Wilms tumor 1 interacting protein (WTIP), mRNA. // chr19 // 100 // 100 // 27 // 27 // 0 /// ENST00000270288 // ENSEMBL // Wilms tumor protein 1-interacting protein gene:ENSG00000142279 // chr19 // 100 // 100 // 27 // 27 // 0
7988537	chr15	46890580	46890819	240	Peak_593	237	CEP152	1.30719	0	1.51628	8.46755	0.209084	8.46755	0.3509	0.0669321	-0.4211	0.0051295	NM_014985 // CEP152 // centrosomal protein 152kDa // 15q21.1 // 22995 /// ENST00000399334 // CEP152 // centrosomal protein 152kDa // 15q21.1 // 22995 /// BC117182 // CEP152 // centrosomal protein 152kDa // 15q21.1 // 22995 /// AK303805 // CEP152 // centrosomal protein 152kDa // 15q21.1 // 22995 /// BX648822 // CEP152 // centrosomal protein 152kDa // 15q21.1 // 22995 /// ENST00000380950 // CEP152 …	NM_014985 // RefSeq // Homo sapiens centrosomal protein 152kDa (CEP152), mRNA. // chr15 // 100 // 94 // 29 // 29 // 0 /// ENST00000399334 // ENSEMBL // Isoform 3 of Centrosomal protein of 152 kDa gene:ENSG00000103995 // chr15 // 100 // 97 // 30 // 30 // 0 /// BC117182 // GenBank // Homo sapiens centrosomal protein 152kDa, mRNA (cDNA clone MGC:150791 IMAGE:40125733), complete cds. // chr15 // 100 …
8115210	chr5	150440692	150440931	240	Peak_1230	5979	TNIP1	0.43573	0.883186	3.22209	10.7769	2.78636	9.8937	0.0768	0.368037	0.3249	0.0051575	NM_006058 // TNIP1 // TNFAIP3 interacting protein 1 // 5q32-q33.1 // 10318 /// ENST00000389378 // TNIP1 // TNFAIP3 interacting protein 1 // 5q32-q33.1 // 10318 /// ENST00000315050 // TNIP1 // TNFAIP3 interacting protein 1 // 5q32-q33.1 // 10318 /// BC014008 // TNIP1 // TNFAIP3 interacting protein 1 // 5q32-q33.1 // 10318 /// ENST00000417127 // TNIP1 // TNFAIP3 interacting protein 1 // 5q32-q33.1 …	NM_006058 // RefSeq // Homo sapiens TNFAIP3 interacting protein 1 (TNIP1), mRNA. // chr5 // 100 // 96 // 27 // 27 // 0 /// ENST00000389378 // ENSEMBL // Isoform 1 of TNFAIP3-interacting protein 1 gene:ENSG00000145901 // chr5 // 100 // 96 // 27 // 27 // 0 /// ENST00000315050 // ENSEMBL // Isoform 1 of TNFAIP3-interacting protein 1 gene:ENSG00000145901 // chr5 // 100 // 93 // 26 // 26 // 0 /// BC01…
7949971	chr11	68396784	68396919	136	Peak_316	30976	CPT1A	0.768936	3.11713	3.01025	8.60339	2.24132	5.48627	0.0127	0.506985	-0.1563	0.0051779	NM_001876 // CPT1A // carnitine palmitoyltransferase 1A (liver) // 11q13.1-q13.2 // 1374 /// NM_001031847 // CPT1A // carnitine palmitoyltransferase 1A (liver) // 11q13.1-q13.2 // 1374 /// ENST00000265641 // CPT1A // carnitine palmitoyltransferase 1A (liver) // 11q13.1-q13.2 // 1374 /// ENST00000376618 // CPT1A // carnitine palmitoyltransferase 1A (liver) // 11q13.1-q13.2 // 1374 /// BC000185 // …	NM_001876 // RefSeq // Homo sapiens carnitine palmitoyltransferase 1A (liver) (CPT1A), nuclear gene encoding mitochondrial protein, transcript variant 1, mRNA. // chr11 // 100 // 94 // 44 // 44 // 0 /// NM_001031847 // RefSeq // Homo sapiens carnitine palmitoyltransferase 1A (liver) (CPT1A), nuclear gene encoding mitochondrial protein, transcript variant 2, mRNA. // chr11 // 100 // 87 // 41 // 41…
8052250	chr2	55349785	55350009	225	Peak_828	178	MTIF2	1.39434	1.88413	1.61736	9.30575	0.223023	7.42162	0.2786	0.0575051	0.3098	0.0052008	NM_001005369 // MTIF2 // mitochondrial translational initiation factor 2 // 2p14-p16 // 4528 /// NM_002453 // MTIF2 // mitochondrial translational initiation factor 2 // 2p14-p16 // 4528 /// ENST00000263629 // MTIF2 // mitochondrial translational initiation factor 2 // 2p14-p16 // 4528 /// ENST00000403721 // MTIF2 // mitochondrial translational initiation factor 2 // 2p14-p16 // 4528 /// ENST0000…	NM_001005369 // RefSeq // Homo sapiens mitochondrial translational initiation factor 2 (MTIF2), nuclear gene encoding mitochondrial protein, transcript variant 1, mRNA. // chr2 // 100 // 95 // 36 // 36 // 0 /// NM_002453 // RefSeq // Homo sapiens mitochondrial translational initiation factor 2 (MTIF2), nuclear gene encoding mitochondrial protein, transcript variant 2, mRNA. // chr2 // 100 // 95 /…
7929932	chr10	102817679	102817867	189	Peak_206	6286	KAZALD1	1.65993	1.68226	4.81357	17.9207	3.15365	16.2385	-0.2327	0.0486755	-0.2333	0.0053843	NM_030929 // KAZALD1 // Kazal-type serine peptidase inhibitor domain 1 // 10q24.31 // 81621 /// ENST00000370200 // KAZALD1 // Kazal-type serine peptidase inhibitor domain 1 // 10q24.31 // 81621 /// AK172864 // KAZALD1 // Kazal-type serine peptidase inhibitor domain 1 // 10q24.31 // 81621 /// ENST00000313664 // KAZALD1 // Kazal-type serine peptidase inhibitor domain 1 // 10q24.31 // 81621 /// ENST…	NM_030929 // RefSeq // Homo sapiens Kazal-type serine peptidase inhibitor domain 1 (KAZALD1), mRNA. // chr10 // 100 // 65 // 22 // 22 // 0 /// ENST00000370200 // ENSEMBL // Isoform 1 of Kazal-type serine protease inhibitor domain-containing protein 1 gene:ENSG00000107821 // chr10 // 100 // 65 // 22 // 22 // 0 /// AK172864 // GenBank // Homo sapiens cDNA FLJ24094 fis, clone KAIA397. // chr10 // 10…
7986411	chr15	97923573	97923675	103	Peak_629	69	MEF2A	0	2.05791	5.2996	12.5556	5.2996	10.4977	-0.105	0.25676	0.2813	0.0055378	NM_005587 // MEF2A // myocyte enhancer factor 2A // 15q26 // 4205 /// NM_001130926 // MEF2A // myocyte enhancer factor 2A // 15q26 // 4205 /// NM_001130927 // MEF2A // myocyte enhancer factor 2A // 15q26 // 4205 /// NM_001130928 // MEF2A // myocyte enhancer factor 2A // 15q26 // 4205 /// ENST00000354410 // MEF2A // myocyte enhancer factor 2A // 15q26 // 4205 /// ENST00000338042 // MEF2A // myocyt…	NM_005587 // RefSeq // Homo sapiens myocyte enhancer factor 2A (MEF2A), transcript variant 1, mRNA. // chr15 // 100 // 91 // 20 // 20 // 0 /// NM_001130926 // RefSeq // Homo sapiens myocyte enhancer factor 2A (MEF2A), transcript variant 2, mRNA. // chr15 // 100 // 86 // 19 // 19 // 0 /// NM_001130927 // RefSeq // Homo sapiens myocyte enhancer factor 2A (MEF2A), transcript variant 3, mRNA. // chr1…
7986411	chr15	97923352	97923500	149	Peak_628	129	MEF2A	2.10554	0.71129	2.74761	11.1592	0.642071	10.4479	-0.105	0.25676	0.2813	0.0055378	NM_005587 // MEF2A // myocyte enhancer factor 2A // 15q26 // 4205 /// NM_001130926 // MEF2A // myocyte enhancer factor 2A // 15q26 // 4205 /// NM_001130927 // MEF2A // myocyte enhancer factor 2A // 15q26 // 4205 /// NM_001130928 // MEF2A // myocyte enhancer factor 2A // 15q26 // 4205 /// ENST00000354410 // MEF2A // myocyte enhancer factor 2A // 15q26 // 4205 /// ENST00000338042 // MEF2A // myocyt…	NM_005587 // RefSeq // Homo sapiens myocyte enhancer factor 2A (MEF2A), transcript variant 1, mRNA. // chr15 // 100 // 91 // 20 // 20 // 0 /// NM_001130926 // RefSeq // Homo sapiens myocyte enhancer factor 2A (MEF2A), transcript variant 2, mRNA. // chr15 // 100 // 86 // 19 // 19 // 0 /// NM_001130927 // RefSeq // Homo sapiens myocyte enhancer factor 2A (MEF2A), transcript variant 3, mRNA. // chr1…
7974249	chr14	49416292	49416448	157	Peak_545	13100	ARF6	2.66434	2.02514	2.89734	8.23711	0.233003	6.21197	-0.1647	0.159494	-0.3066	0.005626	NM_001663 // ARF6 // ADP-ribosylation factor 6 // 14q21.3 // 382 /// ENST00000298316 // ARF6 // ADP-ribosylation factor 6 // 14q21.3 // 382 /// BC008918 // ARF6 // ADP-ribosylation factor 6 // 14q21.3 // 382	NM_001663 // RefSeq // Homo sapiens ADP-ribosylation factor 6 (ARF6), mRNA. // chr14 // 100 // 100 // 13 // 13 // 0 /// ENST00000298316 // ENSEMBL // ADP-ribosylation factor 6 gene:ENSG00000165527 // chr14 // 100 // 100 // 13 // 13 // 0 /// BC008918 // GenBank // Homo sapiens ADP-ribosylation factor 6, mRNA (cDNA clone MGC:16117 IMAGE:3626100), complete cds. // chr14 // 100 // 100 // 13 // 13 // 0
8093219	chr3	198721526	198721661	136	Peak_1079	45562	BDH1	4.61362	1.55856	3.6792	10.4146	-0.934418	8.85607	0.1703	0.159189	-0.3141	0.0059204	NM_203314 // BDH1 // 3-hydroxybutyrate dehydrogenase, type 1 // 3q29 // 622 /// NM_004051 // BDH1 // 3-hydroxybutyrate dehydrogenase, type 1 // 3q29 // 622 /// NM_203315 // BDH1 // 3-hydroxybutyrate dehydrogenase, type 1 // 3q29 // 622 /// ENST00000392379 // BDH1 // 3-hydroxybutyrate dehydrogenase, type 1 // 3q29 // 622 /// ENST00000392378 // BDH1 // 3-hydroxybutyrate dehydrogenase, type 1 // 3q2…	NM_203314 // RefSeq // Homo sapiens 3-hydroxybutyrate dehydrogenase, type 1 (BDH1), nuclear gene encoding mitochondrial protein, transcript variant 3, mRNA. // chr3 // 100 // 100 // 28 // 28 // 0 /// NM_004051 // RefSeq // Homo sapiens 3-hydroxybutyrate dehydrogenase, type 1 (BDH1), nuclear gene encoding mitochondrial protein, transcript variant 1, mRNA. // chr3 // 100 // 93 // 26 // 26 // 0 /// …
7978260	chr14	23836744	23836869	126	Peak_521	1600	DHRS1	1.65993	0.841129	2.88814	14.1737	1.22822	13.3326	0.0509	0.430836	-0.2975	0.00593	NM_001136050 // DHRS1 // dehydrogenase/reductase (SDR family) member 1 // 14q12 // 115817 /// NM_138452 // DHRS1 // dehydrogenase/reductase (SDR family) member 1 // 14q12 // 115817 /// ENST00000288111 // DHRS1 // dehydrogenase/reductase (SDR family) member 1 // 14q12 // 115817 /// ENST00000396813 // DHRS1 // dehydrogenase/reductase (SDR family) member 1 // 14q12 // 115817 /// BC014057 // DHRS1 //…	NM_001136050 // RefSeq // Homo sapiens dehydrogenase/reductase (SDR family) member 1 (DHRS1), transcript variant 1, mRNA. // chr14 // 100 // 92 // 24 // 24 // 0 /// NM_138452 // RefSeq // Homo sapiens dehydrogenase/reductase (SDR family) member 1 (DHRS1), transcript variant 2, mRNA. // chr14 // 100 // 92 // 24 // 24 // 0 /// ENST00000288111 // ENSEMBL // Dehydrogenase/reductase SDR family member …
7945666	chr11	1740318	1740473	156	Peak_222	1303	CTSD	1.34071	4.07624	3.20751	15.7903	1.8668	11.7141	0.0033	0.555358	-0.1961	0.0059456	NM_001909 // CTSD // cathepsin D // 11p15.5 // 1509 /// ENST00000236671 // CTSD // cathepsin D // 11p15.5 // 1509 /// ENST00000407742 // CTSD // cathepsin D // 11p15.5 // 1509 /// BC016320 // CTSD // cathepsin D // 11p15.5 // 1509 /// ENST00000433655 // CTSD // cathepsin D // 11p15.5 // 1509 /// ENST00000438213 // CTSD // cathepsin D // 11p15.5 // 1509 /// ENST00000427721 // CTSD // cathepsin D /…	NM_001909 // RefSeq // Homo sapiens cathepsin D (CTSD), mRNA. // chr11 // 100 // 100 // 30 // 30 // 0 /// ENST00000236671 // ENSEMBL // Cathepsin D gene:ENSG00000117984 // chr11 // 100 // 100 // 30 // 30 // 0 /// ENST00000407742 // ENSEMBL // Cathepsin D gene:ENSG00000117984 // chr11 // 100 // 87 // 26 // 26 // 0 /// BC016320 // GenBank // Homo sapiens cathepsin D, mRNA (cDNA clone MGC:2311 IMAGE…
8150318	chr8	38422727	38422937	211	Peak_1435	22364	FGFR1	2.47809	1.00457	3.66493	11.0906	1.18684	10.0861	0.0027	0.560433	-0.261	0.0061159	NM_023110 // FGFR1 // fibroblast growth factor receptor 1 // 8p11.2-p11.1 // 2260 /// NM_015850 // FGFR1 // fibroblast growth factor receptor 1 // 8p11.2-p11.1 // 2260 /// NM_023105 // FGFR1 // fibroblast growth factor receptor 1 // 8p11.2-p11.1 // 2260 /// NM_023106 // FGFR1 // fibroblast growth factor receptor 1 // 8p11.2-p11.1 // 2260 /// NM_023111 // FGFR1 // fibroblast growth factor receptor…	NM_023110 // RefSeq // Homo sapiens fibroblast growth factor receptor 1 (FGFR1), transcript variant 1, mRNA. // chr8 // 100 // 87 // 55 // 55 // 0 /// NM_015850 // RefSeq // Homo sapiens fibroblast growth factor receptor 1 (FGFR1), transcript variant 2, mRNA. // chr8 // 100 // 87 // 55 // 55 // 0 /// NM_023105 // RefSeq // Homo sapiens fibroblast growth factor receptor 1 (FGFR1), transcript varia…
7975368	chr14	69303429	69303614	186	Peak_559	40	SFRS5	2.24893	2.27919	3.66841	6.95283	1.41948	4.67364	-0.0378	0.513784	0.5067	0.0061439	NM_001039465 // SFRS5 // splicing factor, arginine/serine-rich 5 // 14q24 // 6430 /// NM_006925 // SFRS5 // splicing factor, arginine/serine-rich 5 // 14q24 // 6430 /// ENST00000394366 // SFRS5 // splicing factor, arginine/serine-rich 5 // 14q24 // 6430 /// ENST00000451983 // SFRS5 // splicing factor, arginine/serine-rich 5 // 14q24 // 6430 /// BX640605 // SFRS5 // splicing factor, arginine/serin…	NM_001039465 // RefSeq // Homo sapiens splicing factor, arginine/serine-rich 5 (SFRS5), transcript variant 1, mRNA. // chr14 // 100 // 55 // 16 // 16 // 0 /// NM_006925 // RefSeq // Homo sapiens splicing factor, arginine/serine-rich 5 (SFRS5), transcript variant 2, mRNA. // chr14 // 100 // 52 // 15 // 15 // 0 /// ENST00000394366 // ENSEMBL // Isoform SRP40-1 of Splicing factor, arginine/serine-ri…
7943231	chr11	93866771	93866854	84	Peak_339	112	ANKRD49	4.97978	1.26169	5.9568	19.7943	0.977021	18.5326	0.3075	0.106558	0.4478	0.0062425	NM_017704 // ANKRD49 // ankyrin repeat domain 49 // 11q21 // 54851 /// ENST00000302755 // ANKRD49 // ankyrin repeat domain 49 // 11q21 // 54851 /// BC017798 // ANKRD49 // ankyrin repeat domain 49 // 11q21 // 54851	NM_017704 // RefSeq // Homo sapiens ankyrin repeat domain 49 (ANKRD49), mRNA. // chr11 // 100 // 100 // 17 // 17 // 0 /// ENST00000302755 // ENSEMBL // Ankyrin repeat domain-containing protein 49 gene:ENSG00000168876 // chr11 // 100 // 100 // 17 // 17 // 0 /// BC017798 // GenBank // Homo sapiens ankyrin repeat domain 49, mRNA (cDNA clone MGC:22343 IMAGE:4655138), complete cds. // chr11 // 100 // …
8146268	chr8	43030477	43030661	185	Peak_1444	71	FNTA	1.13054	1.14575	2.45883	9.32055	1.32828	8.17479	0.1216	0.211971	0.2708	0.0063251	NM_002027 // FNTA // farnesyltransferase, CAAX box, alpha // 8p11 // 2339 /// NM_001018676 // FNTA // farnesyltransferase, CAAX box, alpha // 8p11 // 2339 /// NM_001018677 // FNTA // farnesyltransferase, CAAX box, alpha // 8p11 // 2339 /// ENST00000302279 // FNTA // farnesyltransferase, CAAX box, alpha // 8p11 // 2339 /// ENST00000396837 // FNTA // farnesyltransferase, CAAX box, alpha // 8p11 // …	NM_002027 // RefSeq // Homo sapiens farnesyltransferase, CAAX box, alpha (FNTA), transcript variant 1, mRNA. // chr8 // 100 // 93 // 13 // 13 // 0 /// NM_001018676 // RefSeq // Homo sapiens farnesyltransferase, CAAX box, alpha (FNTA), transcript variant 2, mRNA. // chr8 // 100 // 71 // 10 // 10 // 0 /// NM_001018677 // RefSeq // Homo sapiens farnesyltransferase, CAAX box, alpha (FNTA), transcript…
8146268	chr8	43031772	43031867	96	Peak_1445	1321	FNTA	1.08933	1.10398	6.15987	12.1881	5.07054	11.0842	0.1216	0.211971	0.2708	0.0063251	NM_002027 // FNTA // farnesyltransferase, CAAX box, alpha // 8p11 // 2339 /// NM_001018676 // FNTA // farnesyltransferase, CAAX box, alpha // 8p11 // 2339 /// NM_001018677 // FNTA // farnesyltransferase, CAAX box, alpha // 8p11 // 2339 /// ENST00000302279 // FNTA // farnesyltransferase, CAAX box, alpha // 8p11 // 2339 /// ENST00000396837 // FNTA // farnesyltransferase, CAAX box, alpha // 8p11 // …	NM_002027 // RefSeq // Homo sapiens farnesyltransferase, CAAX box, alpha (FNTA), transcript variant 1, mRNA. // chr8 // 100 // 93 // 13 // 13 // 0 /// NM_001018676 // RefSeq // Homo sapiens farnesyltransferase, CAAX box, alpha (FNTA), transcript variant 2, mRNA. // chr8 // 100 // 71 // 10 // 10 // 0 /// NM_001018677 // RefSeq // Homo sapiens farnesyltransferase, CAAX box, alpha (FNTA), transcript…
8048752	chr2	224530280	224530484	205	Peak_889	118	MRPL44	2.04049	1.55096	2.66273	9.61283	0.622234	8.06187	0.1571	0.154311	0.2809	0.0063535	NM_022915 // MRPL44 // mitochondrial ribosomal protein L44 // 2q36.1 // 65080 /// ENST00000258383 // MRPL44 // mitochondrial ribosomal protein L44 // 2q36.1 // 65080 /// BC012058 // MRPL44 // mitochondrial ribosomal protein L44 // 2q36.1 // 65080	NM_022915 // RefSeq // Homo sapiens mitochondrial ribosomal protein L44 (MRPL44), nuclear gene encoding mitochondrial protein, mRNA. // chr2 // 100 // 100 // 32 // 32 // 0 /// ENST00000258383 // ENSEMBL // 39S ribosomal protein L44, mitochondrial gene:ENSG00000135900 // chr2 // 100 // 100 // 32 // 32 // 0 /// BC012058 // GenBank // Homo sapiens mitochondrial ribosomal protein L44, mRNA (cDNA clon…
8048175	chr2	216985592	216985767	176	Peak_883	1040	SMARCAL1	1.78253	3.01086	1.80919	10.1471	0.026659	7.13621	0.0171	0.525214	0.2858	0.0064583	NM_014140 // SMARCAL1 // SWI/SNF related, matrix associated, actin dependent regulator of chromatin, subfamily a-like 1 // 2q34-q35 // 50485 /// NM_001127207 // SMARCAL1 // SWI/SNF related, matrix associated, actin dependent regulator of chromatin, subfamily a-like 1 // 2q34-q35 // 50485 /// ENST00000357276 // SMARCAL1 // SWI/SNF related, matrix associated, actin dependent regulator of chromatin,…	NM_014140 // RefSeq // Homo sapiens SWI/SNF related, matrix associated, actin dependent regulator of chromatin, subfamily a-like 1 (SMARCAL1), transcript variant 1, mRNA. // chr2 // 100 // 96 // 44 // 44 // 0 /// NM_001127207 // RefSeq // Homo sapiens SWI/SNF related, matrix associated, actin dependent regulator of chromatin, subfamily a-like 1 (SMARCAL1), transcript variant 2, mRNA. // chr2 // 1…
7939839	chr11	48064629	48064948	320	Peak_241	106203	PTPRJ	1.63399	1.98717	3.55377	10.1996	1.91978	8.21238	0.0849	0.266386	-0.2293	0.0065085	NM_002843 // PTPRJ // protein tyrosine phosphatase, receptor type, J // 11p11.2 // 5795 /// NM_001098503 // PTPRJ // protein tyrosine phosphatase, receptor type, J // 11p11.2 // 5795 /// ENST00000418331 // PTPRJ // protein tyrosine phosphatase, receptor type, J // 11p11.2 // 5795 /// ENST00000440289 // PTPRJ // protein tyrosine phosphatase, receptor type, J // 11p11.2 // 5795 /// U10886 // PTPRJ …	NM_002843 // RefSeq // Homo sapiens protein tyrosine phosphatase, receptor type, J (PTPRJ), transcript variant 1, mRNA. // chr11 // 100 // 97 // 30 // 30 // 0 /// NM_001098503 // RefSeq // Homo sapiens protein tyrosine phosphatase, receptor type, J (PTPRJ), transcript variant 2, mRNA. // chr11 // 100 // 39 // 12 // 12 // 0 /// ENST00000418331 // ENSEMBL // Receptor-type tyrosine-protein phosphata…
8002041	chr16	66072564	66072845	282	Peak_663	214	ATP6V0D1	1.1125	0.751647	2.58089	6.98805	1.46839	6.2364	0.1184	0.194638	0.2446	0.0067352	NM_004691 // ATP6V0D1 // ATPase, H+ transporting, lysosomal 38kDa, V0 subunit d1 // 16q22 // 9114 /// ENST00000290949 // ATP6V0D1 // ATPase, H+ transporting, lysosomal 38kDa, V0 subunit d1 // 16q22 // 9114 /// BC008861 // ATP6V0D1 // ATPase, H+ transporting, lysosomal 38kDa, V0 subunit d1 // 16q22 // 9114 /// AK125522 // LOC100132855 // hypothetical protein LOC100132855 // 16q22.1 // 100132855	NM_004691 // RefSeq // Homo sapiens ATPase, H+ transporting, lysosomal 38kDa, V0 subunit d1 (ATP6V0D1), mRNA. // chr16 // 100 // 100 // 31 // 31 // 0 /// ENST00000290949 // ENSEMBL // V-type proton ATPase subunit d 1 gene:ENSG00000159720 // chr16 // 100 // 100 // 31 // 31 // 0 /// BC008861 // GenBank // Homo sapiens ATPase, H+ transporting, lysosomal 38kDa, V0 subunit d1, mRNA (cDNA clone MGC:153…
8062964	chr20	43424912	43425186	275	Peak_943	1159	SYS1	2.28164	2.31234	4.79694	9.62922	2.5153	7.31688	-0.0885	0.294646	0.2634	0.0067591	NM_033542 // SYS1 // SYS1 Golgi-localized integral membrane protein homolog (S. cerevisiae) // 20q13.12 // 90196 /// NR_003189 // SYS1-DBNDD2 // SYS1-DBNDD2 readthrough transcript // 20q13.12 // 767557 /// ENST00000243918 // SYS1 // SYS1 Golgi-localized integral membrane protein homolog (S. cerevisiae) // 20q13.12 // 90196 /// ENST00000372727 // SYS1 // SYS1 Golgi-localized integral membrane prot…	NM_033542 // RefSeq // Homo sapiens SYS1 Golgi-localized integral membrane protein homolog (S. cerevisiae) (SYS1), transcript variant 1, mRNA. // chr20 // 100 // 88 // 23 // 23 // 0 /// NR_003189 // RefSeq // Homo sapiens SYS1-DBNDD2 readthrough transcript (SYS1-DBNDD2), non-coding RNA. // chr20 // 100 // 54 // 14 // 14 // 0 /// ENST00000243918 // ENSEMBL // Protein SYS1 homolog gene:ENSG00000204…
8020308	chr18	13620223	13620372	150	Peak_741	9531	C18orf1	0	0.706549	1.51628	11.9059	1.51628	11.1993	-0.2277	0.064569	-0.2543	0.0069889	NM_181481 // C18orf1 // chromosome 18 open reading frame 1 // 18p11.2 // 753 /// NM_181482 // C18orf1 // chromosome 18 open reading frame 1 // 18p11.2 // 753 /// NM_004338 // C18orf1 // chromosome 18 open reading frame 1 // 18p11.2 // 753 /// NM_001003674 // C18orf1 // chromosome 18 open reading frame 1 // 18p11.2 // 753 /// NM_181483 // C18orf1 // chromosome 18 open reading frame 1 // 18p11.2 //…	NM_181481 // RefSeq // Homo sapiens chromosome 18 open reading frame 1 (C18orf1), transcript variant a1, mRNA. // chr18 // 100 // 74 // 32 // 32 // 0 /// NM_181482 // RefSeq // Homo sapiens chromosome 18 open reading frame 1 (C18orf1), transcript variant a2, mRNA. // chr18 // 100 // 70 // 30 // 30 // 0 /// NM_004338 // RefSeq // Homo sapiens chromosome 18 open reading frame 1 (C18orf1), transcrip…
8130209	chr6	152069220	152069363	144	Peak_1315	90684	---	0	2.20796	2.52713	7.27012	2.52713	5.06216	-0.0785	0.449735	-0.5157	0.0069954	---	ENST00000384691 // ENSEMBL // ncrna:snRNA chromosome:GRCh37:6:151936908:151937014:-1 gene:ENSG00000207422 // chr6 // 100 // 100 // 24 // 24 // 0
7937813	chr11	2378275	2378414	140	Peak_223	1654	TSSC4	2.98787	2.27105	3.57408	11.4367	0.586213	9.16564	0.0155	0.533618	0.3194	0.0071114	NM_005706 // TSSC4 // tumor suppressing subtransferable candidate 4 // 11p15.5 // 10078 /// ENST00000333256 // TSSC4 // tumor suppressing subtransferable candidate 4 // 11p15.5 // 10078 /// ENST00000437640 // TSSC4 // tumor suppressing subtransferable candidate 4 // 11p15.5 // 10078 /// AF125568 // TSSC4 // tumor suppressing subtransferable candidate 4 // 11p15.5 // 10078 /// BC006091 // TSSC4 //…	NM_005706 // RefSeq // Homo sapiens tumor suppressing subtransferable candidate 4 (TSSC4), mRNA. // chr11 // 100 // 87 // 26 // 26 // 0 /// ENST00000333256 // ENSEMBL // Isoform 1 of Protein TSSC4 (Fragment) gene:ENSG00000184281 // chr11 // 100 // 87 // 26 // 26 // 0 /// ENST00000437640 // ENSEMBL // Isoform 1 of Protein TSSC4 (Fragment) gene:ENSG00000184281 // chr11 // 100 // 87 // 26 // 26 // 0…
7904463	chr1	121185578	121186957	1380	Peak_50	480170	---	780.223	962.826	1039.84	1192.11	259.613	229.28	-0.1699	0.17794	-0.3237	0.0076071	---	ENST00000401004 // ENSEMBL // cdna:pseudogene chromosome:GRCh37:1:120904675:120905090:1 gene:ENSG00000213244 // chr1 // 100 // 100 // 15 // 15 // 0 /// ENST00000305910 // ENSEMBL // cdna:pseudogene chromosome:GRCh37:1:120904675:120905090:1 gene:ENSG00000213244 // chr1 // 100 // 73 // 11 // 11 // 0 /// GENSCAN00000027820 // ENSEMBL // cdna:Genscan chromosome:GRCh37:1:120839921:120905090:1 // chr1 …
7904463	chr1	121057178	121057328	151	Peak_44	351156	---	107.346	108.79	126.524	121.125	19.1782	12.3355	-0.1699	0.17794	-0.3237	0.0076071	---	ENST00000401004 // ENSEMBL // cdna:pseudogene chromosome:GRCh37:1:120904675:120905090:1 gene:ENSG00000213244 // chr1 // 100 // 100 // 15 // 15 // 0 /// ENST00000305910 // ENSEMBL // cdna:pseudogene chromosome:GRCh37:1:120904675:120905090:1 gene:ENSG00000213244 // chr1 // 100 // 73 // 11 // 11 // 0 /// GENSCAN00000027820 // ENSEMBL // cdna:Genscan chromosome:GRCh37:1:120839921:120905090:1 // chr1 …
7904463	chr1	121066229	121066323	95	Peak_45	360179	---	0	0	0	2.59293	0	2.59293	-0.1699	0.17794	-0.3237	0.0076071	---	ENST00000401004 // ENSEMBL // cdna:pseudogene chromosome:GRCh37:1:120904675:120905090:1 gene:ENSG00000213244 // chr1 // 100 // 100 // 15 // 15 // 0 /// ENST00000305910 // ENSEMBL // cdna:pseudogene chromosome:GRCh37:1:120904675:120905090:1 gene:ENSG00000213244 // chr1 // 100 // 73 // 11 // 11 // 0 /// GENSCAN00000027820 // ENSEMBL // cdna:Genscan chromosome:GRCh37:1:120839921:120905090:1 // chr1 …
7904463	chr1	121100785	121100894	110	Peak_48	394742	---	0	0	0	0	0	0	-0.1699	0.17794	-0.3237	0.0076071	---	ENST00000401004 // ENSEMBL // cdna:pseudogene chromosome:GRCh37:1:120904675:120905090:1 gene:ENSG00000213244 // chr1 // 100 // 100 // 15 // 15 // 0 /// ENST00000305910 // ENSEMBL // cdna:pseudogene chromosome:GRCh37:1:120904675:120905090:1 gene:ENSG00000213244 // chr1 // 100 // 73 // 11 // 11 // 0 /// GENSCAN00000027820 // ENSEMBL // cdna:Genscan chromosome:GRCh37:1:120839921:120905090:1 // chr1 …
7904463	chr1	121089629	121089738	110	Peak_47	383586	---	0	0	0	0	0	0	-0.1699	0.17794	-0.3237	0.0076071	---	ENST00000401004 // ENSEMBL // cdna:pseudogene chromosome:GRCh37:1:120904675:120905090:1 gene:ENSG00000213244 // chr1 // 100 // 100 // 15 // 15 // 0 /// ENST00000305910 // ENSEMBL // cdna:pseudogene chromosome:GRCh37:1:120904675:120905090:1 gene:ENSG00000213244 // chr1 // 100 // 73 // 11 // 11 // 0 /// GENSCAN00000027820 // ENSEMBL // cdna:Genscan chromosome:GRCh37:1:120839921:120905090:1 // chr1 …
7904463	chr1	121162393	121162495	103	Peak_49	456347	---	0	0	0	0	0	0	-0.1699	0.17794	-0.3237	0.0076071	---	ENST00000401004 // ENSEMBL // cdna:pseudogene chromosome:GRCh37:1:120904675:120905090:1 gene:ENSG00000213244 // chr1 // 100 // 100 // 15 // 15 // 0 /// ENST00000305910 // ENSEMBL // cdna:pseudogene chromosome:GRCh37:1:120904675:120905090:1 gene:ENSG00000213244 // chr1 // 100 // 73 // 11 // 11 // 0 /// GENSCAN00000027820 // ENSEMBL // cdna:Genscan chromosome:GRCh37:1:120839921:120905090:1 // chr1 …
7904463	chr1	121071641	121071684	44	Peak_46	365565	---	2.37671	2.40869	0	0	-2.37671	-2.40869	-0.1699	0.17794	-0.3237	0.0076071	---	ENST00000401004 // ENSEMBL // cdna:pseudogene chromosome:GRCh37:1:120904675:120905090:1 gene:ENSG00000213244 // chr1 // 100 // 100 // 15 // 15 // 0 /// ENST00000305910 // ENSEMBL // cdna:pseudogene chromosome:GRCh37:1:120904675:120905090:1 gene:ENSG00000213244 // chr1 // 100 // 73 // 11 // 11 // 0 /// GENSCAN00000027820 // ENSEMBL // cdna:Genscan chromosome:GRCh37:1:120839921:120905090:1 // chr1 …
8033300	chr19	6688862	6689133	272	Peak_759	464	GPR108	1.1534	1.55856	2.50854	9.05621	1.35514	7.49764	0.1523	0.152729	0.2624	0.0076385	NM_001080452 // GPR108 // G protein-coupled receptor 108 // 19p13.3 // 56927 /// NM_020171 // GPR108 // G protein-coupled receptor 108 // 19p13.3 // 56927 /// ENST00000264080 // GPR108 // G protein-coupled receptor 108 // 19p13.3 // 56927 /// ENST00000430424 // GPR108 // G protein-coupled receptor 108 // 19p13.3 // 56927 /// BC146909 // GPR108 // G protein-coupled receptor 108 // 19p13.3 // 56927	NM_001080452 // RefSeq // Homo sapiens G protein-coupled receptor 108 (GPR108), transcript variant 1, mRNA. // chr19 // 100 // 100 // 40 // 40 // 0 /// NM_020171 // RefSeq // Homo sapiens G protein-coupled receptor 108 (GPR108), transcript variant 2, mRNA. // chr19 // 100 // 95 // 38 // 38 // 0 /// ENST00000264080 // ENSEMBL // Protein GPR108 gene:ENSG00000125734 // chr19 // 100 // 100 // 40 // 4…
7940051	chr11	57191652	57191831	180	Peak_279	102	ZDHHC5	1.16195	2.94395	3.53798	12.3164	2.37603	9.37249	0.1706	0.0955568	0.2265	0.0076779	NM_015457 // ZDHHC5 // zinc finger, DHHC-type containing 5 // 11q12.1 // 25921 /// ENST00000287169 // ZDHHC5 // zinc finger, DHHC-type containing 5 // 11q12.1 // 25921 /// AY894889 // ZDHHC5 // zinc finger, DHHC-type containing 5 // 11q12.1 // 25921	NM_015457 // RefSeq // Homo sapiens zinc finger, DHHC-type containing 5 (ZDHHC5), mRNA. // chr11 // 100 // 100 // 46 // 46 // 0 /// ENST00000287169 // ENSEMBL // Isoform 1 of Probable palmitoyltransferase ZDHHC5 gene:ENSG00000156599 // chr11 // 100 // 100 // 46 // 46 // 0 /// AY894889 // GenBank // Homo sapiens membrane-associated DHHC5 zinc finger protein mRNA, complete cds. // chr11 // 100 // 1…
8066641	chr20	44034122	44034377	256	Peak_946	109	ZNF335	2.04249	1.65597	7.46292	10.1033	5.42043	8.44736	0.0538	0.405613	0.2565	0.0077103	NM_022095 // ZNF335 // zinc finger protein 335 // 20q11.21-q13.12 // 63925 /// ENST00000322927 // ZNF335 // zinc finger protein 335 // 20q11.21-q13.12 // 63925 /// AF395833 // ZNF335 // zinc finger protein 335 // 20q11.21-q13.12 // 63925 /// ENST00000426788 // ZNF335 // zinc finger protein 335 // 20q11.21-q13.12 // 63925 /// ENST00000243961 // ZNF335 // zinc finger protein 335 // 20q11.21-q13.12 …	NM_022095 // RefSeq // Homo sapiens zinc finger protein 335 (ZNF335), mRNA. // chr20 // 100 // 100 // 38 // 38 // 0 /// ENST00000322927 // ENSEMBL // Isoform 1 of Zinc finger protein 335 gene:ENSG00000198026 // chr20 // 100 // 100 // 38 // 38 // 0 /// AF395833 // GenBank // Homo sapiens zinc-finger/leucine-zipper co-transducer NIF1 mRNA, complete cds. // chr20 // 100 // 100 // 38 // 38 // 0 /// E…
8066641	chr20	44034387	44034585	199	Peak_947	346	ZNF335	2.10202	0.532574	6.40036	10.2121	4.29834	9.67955	0.0538	0.405613	0.2565	0.0077103	NM_022095 // ZNF335 // zinc finger protein 335 // 20q11.21-q13.12 // 63925 /// ENST00000322927 // ZNF335 // zinc finger protein 335 // 20q11.21-q13.12 // 63925 /// AF395833 // ZNF335 // zinc finger protein 335 // 20q11.21-q13.12 // 63925 /// ENST00000426788 // ZNF335 // zinc finger protein 335 // 20q11.21-q13.12 // 63925 /// ENST00000243961 // ZNF335 // zinc finger protein 335 // 20q11.21-q13.12 …	NM_022095 // RefSeq // Homo sapiens zinc finger protein 335 (ZNF335), mRNA. // chr20 // 100 // 100 // 38 // 38 // 0 /// ENST00000322927 // ENSEMBL // Isoform 1 of Zinc finger protein 335 gene:ENSG00000198026 // chr20 // 100 // 100 // 38 // 38 // 0 /// AF395833 // GenBank // Homo sapiens zinc-finger/leucine-zipper co-transducer NIF1 mRNA, complete cds. // chr20 // 100 // 100 // 38 // 38 // 0 /// E…
8087739	chr3	50617591	50617778	188	Peak_1025	6482	CISH	3.89376	1.69121	3.38742	9.49938	-0.506337	7.80817	-0.076	0.413684	-0.38	0.0078357	NM_013324 // CISH // cytokine inducible SH2-containing protein // 3p21.3 // 1154 /// NM_145071 // CISH // cytokine inducible SH2-containing protein // 3p21.3 // 1154 /// ENST00000443053 // CISH // cytokine inducible SH2-containing protein // 3p21.3 // 1154 /// ENST00000348721 // CISH // cytokine inducible SH2-containing protein // 3p21.3 // 1154 /// AF035947 // CISH // cytokine inducible SH2-cont…	NM_013324 // RefSeq // Homo sapiens cytokine inducible SH2-containing protein (CISH), transcript variant 1, mRNA. // chr3 // 100 // 68 // 21 // 21 // 0 /// NM_145071 // RefSeq // Homo sapiens cytokine inducible SH2-containing protein (CISH), transcript variant 2, mRNA. // chr3 // 100 // 58 // 18 // 18 // 0 /// ENST00000443053 // ENSEMBL // cytokine-inducible SH2-containing protein isoform 1 gene:…
7986433	chr15	98960187	98960339	153	Peak_630	6	ASB7	1.367	1.38539	1.78385	6.43997	0.416856	5.05458	0.1548	0.262531	0.3994	0.0078524	NM_198243 // ASB7 // ankyrin repeat and SOCS box-containing 7 // --- // 140460 /// NM_024708 // ASB7 // ankyrin repeat and SOCS box-containing 7 // --- // 140460 /// ENST00000332783 // ASB7 // ankyrin repeat and SOCS box-containing 7 // --- // 140460 /// ENST00000343276 // ASB7 // ankyrin repeat and SOCS box-containing 7 // --- // 140460 /// BC063581 // ASB7 // ankyrin repeat and SOCS box-contain…	NM_198243 // RefSeq // Homo sapiens ankyrin repeat and SOCS box-containing 7 (ASB7), transcript variant 2, mRNA. // chr15 // 100 // 92 // 23 // 23 // 0 /// NM_024708 // RefSeq // Homo sapiens ankyrin repeat and SOCS box-containing 7 (ASB7), transcript variant 1, mRNA. // chr15 // 100 // 88 // 22 // 22 // 0 /// ENST00000332783 // ENSEMBL // Isoform 1 of Ankyrin repeat and SOCS box protein 7 gene:E…
8109773	chr5	167684535	167684761	227	Peak_1235	33106	WWC1	1.38205	2.80129	3.80739	9.49505	2.42534	6.69376	0.0552	0.375233	-0.226	0.0078886	NM_001161661 // WWC1 // WW and C2 domain containing 1 // 5q34 // 23286 /// NM_001161662 // WWC1 // WW and C2 domain containing 1 // 5q34 // 23286 /// NM_015238 // WWC1 // WW and C2 domain containing 1 // 5q34 // 23286 /// ENST00000265293 // WWC1 // WW and C2 domain containing 1 // 5q34 // 23286 /// ENST00000393895 // WWC1 // WW and C2 domain containing 1 // 5q34 // 23286 /// AF506799 // WWC1 // W…	NM_001161661 // RefSeq // Homo sapiens WW and C2 domain containing 1 (WWC1), transcript variant 1, mRNA. // chr5 // 100 // 92 // 35 // 35 // 0 /// NM_001161662 // RefSeq // Homo sapiens WW and C2 domain containing 1 (WWC1), transcript variant 2, mRNA. // chr5 // 100 // 92 // 35 // 35 // 0 /// NM_015238 // RefSeq // Homo sapiens WW and C2 domain containing 1 (WWC1), transcript variant 3, mRNA. // …
7962869	chr12	47532021	47532297	277	Peak_424	35	DDX23	3.39775	1.53043	4.10544	10.6713	0.707686	9.14085	0.0734	0.322531	0.238	0.0078942	NM_004818 // DDX23 // DEAD (Asp-Glu-Ala-Asp) box polypeptide 23 // 12q13.12 // 9416 /// ENST00000308025 // DDX23 // DEAD (Asp-Glu-Ala-Asp) box polypeptide 23 // 12q13.12 // 9416 /// BC002366 // DDX23 // DEAD (Asp-Glu-Ala-Asp) box polypeptide 23 // 12q13.12 // 9416 /// ENST00000398375 // DDX23 // DEAD (Asp-Glu-Ala-Asp) box polypeptide 23 // 12q13.12 // 9416	NM_004818 // RefSeq // Homo sapiens DEAD (Asp-Glu-Ala-Asp) box polypeptide 23 (DDX23), mRNA. // chr12 // 100 // 100 // 30 // 30 // 0 /// ENST00000308025 // ENSEMBL // Probable ATP-dependent RNA helicase DDX23 gene:ENSG00000174243 // chr12 // 100 // 100 // 30 // 30 // 0 /// BC002366 // GenBank // Homo sapiens DEAD (Asp-Glu-Ala-Asp) box polypeptide 23, mRNA (cDNA clone MGC:8416 IMAGE:2820898), comp…
8085340	chr3	11737059	11737212	154	Peak_1005	15	VGLL4	2.71624	0.688197	2.95378	11.9965	0.237542	11.3083	0.1739	0.153624	0.2981	0.0080121	NM_014667 // VGLL4 // vestigial like 4 (Drosophila) // 3p25.3 // 9686 /// NM_001128219 // VGLL4 // vestigial like 4 (Drosophila) // 3p25.3 // 9686 /// NM_001128220 // VGLL4 // vestigial like 4 (Drosophila) // 3p25.3 // 9686 /// NM_001128221 // VGLL4 // vestigial like 4 (Drosophila) // 3p25.3 // 9686 /// ENST00000273038 // VGLL4 // vestigial like 4 (Drosophila) // 3p25.3 // 9686 /// ENST0000042452…	NM_014667 // RefSeq // Homo sapiens vestigial like 4 (Drosophila) (VGLL4), transcript variant 2, mRNA. // chr3 // 100 // 92 // 22 // 22 // 0 /// NM_001128219 // RefSeq // Homo sapiens vestigial like 4 (Drosophila) (VGLL4), transcript variant 1, mRNA. // chr3 // 100 // 58 // 14 // 14 // 0 /// NM_001128220 // RefSeq // Homo sapiens vestigial like 4 (Drosophila) (VGLL4), transcript variant 3, mRNA. …
8085340	chr3	11787083	11787272	190	Peak_1006	50057	VGLL4	1.65119	2.23121	5.74589	14.5853	4.0947	12.3541	0.1739	0.153624	0.2981	0.0080121	NM_014667 // VGLL4 // vestigial like 4 (Drosophila) // 3p25.3 // 9686 /// NM_001128219 // VGLL4 // vestigial like 4 (Drosophila) // 3p25.3 // 9686 /// NM_001128220 // VGLL4 // vestigial like 4 (Drosophila) // 3p25.3 // 9686 /// NM_001128221 // VGLL4 // vestigial like 4 (Drosophila) // 3p25.3 // 9686 /// ENST00000273038 // VGLL4 // vestigial like 4 (Drosophila) // 3p25.3 // 9686 /// ENST0000042452…	NM_014667 // RefSeq // Homo sapiens vestigial like 4 (Drosophila) (VGLL4), transcript variant 2, mRNA. // chr3 // 100 // 92 // 22 // 22 // 0 /// NM_001128219 // RefSeq // Homo sapiens vestigial like 4 (Drosophila) (VGLL4), transcript variant 1, mRNA. // chr3 // 100 // 58 // 14 // 14 // 0 /// NM_001128220 // RefSeq // Homo sapiens vestigial like 4 (Drosophila) (VGLL4), transcript variant 3, mRNA. …
8121927	chr6	127629276	127629546	271	Peak_1298	201	RNF146	0.771773	0.782157	3.18921	9.5441	2.41744	8.76195	0.1769	0.103299	0.2412	0.0080557	NM_030963 // RNF146 // ring finger protein 146 // 6q22.1-q22.33 // 81847 /// ENST00000356799 // RNF146 // ring finger protein 146 // 6q22.1-q22.33 // 81847 /// ENST00000309649 // RNF146 // ring finger protein 146 // 6q22.1-q22.33 // 81847 /// ENST00000433349 // RNF146 // ring finger protein 146 // 6q22.1-q22.33 // 81847 /// ENST00000368314 // RNF146 // ring finger protein 146 // 6q22.1-q22.33 // …	NM_030963 // RefSeq // Homo sapiens ring finger protein 146 (RNF146), mRNA. // chr6 // 100 // 77 // 20 // 20 // 0 /// ENST00000356799 // ENSEMBL // Isoform 2 of RING finger protein 146 gene:ENSG00000118518 // chr6 // 100 // 77 // 20 // 20 // 0 /// ENST00000309649 // ENSEMBL // Isoform 2 of RING finger protein 146 gene:ENSG00000118518 // chr6 // 100 // 77 // 20 // 20 // 0 /// ENST00000433349 // EN…
8112772	chr5	77626269	77626517	249	Peak_1187	209	AP3B1	1.25994	0.425632	2.55757	7.91418	1.29763	7.48855	0.181	0.113707	0.2613	0.0080738	NM_003664 // AP3B1 // adaptor-related protein complex 3, beta 1 subunit // 5q14.1 // 8546 /// ENST00000255194 // AP3B1 // adaptor-related protein complex 3, beta 1 subunit // 5q14.1 // 8546 /// BC038444 // AP3B1 // adaptor-related protein complex 3, beta 1 subunit // 5q14.1 // 8546	NM_003664 // RefSeq // Homo sapiens adaptor-related protein complex 3, beta 1 subunit (AP3B1), mRNA. // chr5 // 100 // 100 // 33 // 33 // 0 /// ENST00000255194 // ENSEMBL // Isoform 1 of AP-3 complex subunit beta-1 gene:ENSG00000132842 // chr5 // 100 // 100 // 33 // 33 // 0 /// BC038444 // GenBank // Homo sapiens adaptor-related protein complex 3, beta 1 subunit, mRNA (cDNA clone MGC:40360 IMAGE:…
8113733	chr5	122786893	122787022	130	Peak_1200	94	CEP120	0.804425	1.6305	2.09946	10.4216	1.29503	8.79111	0.1255	0.208014	0.2635	0.0080999	NM_153223 // CEP120 // centrosomal protein 120kDa // 5q23.2 // 153241 /// ENST00000306467 // CEP120 // centrosomal protein 120kDa // 5q23.2 // 153241 /// ENST00000328236 // CEP120 // centrosomal protein 120kDa // 5q23.2 // 153241 /// BC040527 // CEP120 // centrosomal protein 120kDa // 5q23.2 // 153241 /// ENST00000306481 // CEP120 // centrosomal protein 120kDa // 5q23.2 // 153241 /// ENST00000395…	NM_153223 // RefSeq // Homo sapiens centrosomal protein 120kDa (CEP120), mRNA. // chr5 // 100 // 83 // 29 // 29 // 0 /// ENST00000306467 // ENSEMBL // Isoform 1 of Centrosomal protein of 120 kDa gene:ENSG00000168944 // chr5 // 100 // 86 // 30 // 30 // 0 /// ENST00000328236 // ENSEMBL // Isoform 1 of Centrosomal protein of 120 kDa gene:ENSG00000168944 // chr5 // 100 // 83 // 29 // 29 // 0 /// BC04…
7947138	chr11	22603872	22604075	204	Peak_228	110	FANCF	3.58837	2.5976	6.24349	12.0749	2.65512	9.47734	0.2866	0.0509612	0.2759	0.0081207	NM_022725 // FANCF // Fanconi anemia, complementation group F // 11p15 // 2188 /// ENST00000327470 // FANCF // Fanconi anemia, complementation group F // 11p15 // 2188 /// BX640996 // FANCF // Fanconi anemia, complementation group F // 11p15 // 2188	NM_022725 // RefSeq // Homo sapiens Fanconi anemia, complementation group F (FANCF), mRNA. // chr11 // 100 // 100 // 34 // 34 // 0 /// ENST00000327470 // ENSEMBL // Fanconi anemia group F protein gene:ENSG00000183161 // chr11 // 100 // 100 // 34 // 34 // 0 /// BX640996 // GenBank // Homo sapiens mRNA; cDNA DKFZp686L16252 (from clone DKFZp686L16252); complete cds. // chr11 // 96 // 79 // 26 // 27 …
8107769	chr5	127248798	127249003	206	Peak_1202	198356	SLC12A2	1.52294	0.514477	1.10408	9.56617	-0.418857	9.05169	-0.0129	0.52961	-0.2289	0.0084092	NM_001046 // SLC12A2 // solute carrier family 12 (sodium/potassium/chloride transporters), member 2 // 5q23.3 // 6558 /// ENST00000262461 // SLC12A2 // solute carrier family 12 (sodium/potassium/chloride transporters), member 2 // 5q23.3 // 6558 /// AY280459 // SLC12A2 // solute carrier family 12 (sodium/potassium/chloride transporters), member 2 // 5q23.3 // 6558 /// ENST00000343225 // SLC12A2 /…	NM_001046 // RefSeq // Homo sapiens solute carrier family 12 (sodium/potassium/chloride transporters), member 2 (SLC12A2), mRNA. // chr5 // 100 // 94 // 34 // 34 // 0 /// ENST00000262461 // ENSEMBL // Isoform 1 of Solute carrier family 12 member 2 gene:ENSG00000064651 // chr5 // 100 // 94 // 34 // 34 // 0 /// AY280459 // GenBank // Homo sapiens bumetanide-sensitive Na-K-Cl cotransporter (SLC12A2)…
7952185	chr11	118484140	118484446	307	Peak_360	142	DPAGT1	2.04382	2.07131	4.14877	15.6463	2.10495	13.575	0.0364	0.43732	-0.2096	0.0085368	NM_001382 // DPAGT1 // dolichyl-phosphate (UDP-N-acetylglucosamine) N-acetylglucosaminephosphotransferase 1 (GlcNAc-1-P transferase) // 11q23.3 // 1798 /// ENST00000409993 // DPAGT1 // dolichyl-phosphate (UDP-N-acetylglucosamine) N-acetylglucosaminephosphotransferase 1 (GlcNAc-1-P transferase) // 11q23.3 // 1798 /// ENST00000354202 // DPAGT1 // dolichyl-phosphate (UDP-N-acetylglucosamine) N-acety…	NM_001382 // RefSeq // Homo sapiens dolichyl-phosphate (UDP-N-acetylglucosamine) N-acetylglucosaminephosphotransferase 1 (GlcNAc-1-P transferase) (DPAGT1), mRNA. // chr11 // 100 // 86 // 25 // 25 // 0 /// ENST00000409993 // ENSEMBL // Isoform 1 of UDP-N-acetylglucosamine--dolichyl-phosphate N-acetylglucosaminephosphotransferase gene:ENSG00000172269 // chr11 // 100 // 93 // 27 // 27 // 0 /// ENST0…
7948229	chr11	56949260	56949336	77	Peak_277	2231	SLC43A3	4.07436	2.75279	5.31681	18.3947	1.24245	15.6419	0.0373	0.523909	-0.5725	0.0088363	NM_017611 // SLC43A3 // solute carrier family 43, member 3 // 11q11 // 29015 /// NM_014096 // SLC43A3 // solute carrier family 43, member 3 // 11q11 // 29015 /// NM_199329 // SLC43A3 // solute carrier family 43, member 3 // 11q11 // 29015 /// ENST00000352187 // SLC43A3 // solute carrier family 43, member 3 // 11q11 // 29015 /// ENST00000395123 // SLC43A3 // solute carrier family 43, member 3 // 1…	NM_017611 // RefSeq // Homo sapiens solute carrier family 43, member 3 (SLC43A3), mRNA. // chr11 // 100 // 91 // 42 // 42 // 0 /// NM_014096 // RefSeq // Homo sapiens solute carrier family 43, member 3 (SLC43A3), mRNA. // chr11 // 100 // 91 // 42 // 42 // 0 /// NM_199329 // RefSeq // Homo sapiens solute carrier family 43, member 3 (SLC43A3), mRNA. // chr11 // 100 // 89 // 41 // 41 // 0 /// ENST00…
7997321	chr16	75782456	75782580	125	Peak_668	14	MON1B	0.836602	1.69572	1.81953	9.36049	0.982928	7.66478	-0.0276	0.498313	0.2769	0.0088677	NM_014940 // MON1B // MON1 homolog B (yeast) // 16q23.1 // 22879 /// ENST00000248248 // MON1B // MON1 homolog B (yeast) // 16q23.1 // 22879 /// AB020679 // MON1B // MON1 homolog B (yeast) // 16q23.1 // 22879 /// ENST00000439557 // MON1B // MON1 homolog B (yeast) // 16q23.1 // 22879 /// ENST00000320859 // MON1B // MON1 homolog B (yeast) // 16q23.1 // 22879	NM_014940 // RefSeq // Homo sapiens MON1 homolog B (yeast) (MON1B), mRNA. // chr16 // 100 // 100 // 26 // 26 // 0 /// ENST00000248248 // ENSEMBL // Vacuolar fusion protein MON1 homolog B gene:ENSG00000103111 // chr16 // 100 // 100 // 26 // 26 // 0 /// AB020679 // GenBank // Homo sapiens mRNA for KIAA0872 protein, partial cds. // chr16 // 100 // 92 // 24 // 24 // 0 /// ENST00000439557 // ENSEMBL /…
7951004	chr11	92916213	92916460	248	Peak_338	242	C11orf75	1.26502	2.13674	2.56789	7.20114	1.30286	5.0644	0.0259	0.518599	-0.3563	0.0089803	NM_020179 // C11orf75 // chromosome 11 open reading frame 75 // 11q13.3-q23.3 // 56935 /// ENST00000298966 // C11orf75 // chromosome 11 open reading frame 75 // 11q13.3-q23.3 // 56935 /// BC031564 // C11orf75 // chromosome 11 open reading frame 75 // 11q13.3-q23.3 // 56935	NM_020179 // RefSeq // Homo sapiens chromosome 11 open reading frame 75 (C11orf75), mRNA. // chr11 // 100 // 100 // 25 // 25 // 0 /// ENST00000298966 // ENSEMBL // UPF0443 protein C11orf75 gene:ENSG00000166002 // chr11 // 100 // 100 // 25 // 25 // 0 /// BC031564 // GenBank // Homo sapiens chromosome 11 open reading frame 75, mRNA (cDNA clone MGC:34266 IMAGE:5189479), complete cds. // chr11 // 96 …
7962499	chr12	44670033	44670157	125	Peak_417	473	SFRS2IP	0	0	1.09172	9.85315	1.09172	9.85315	0.3932	0.0414435	0.3379	0.009025	NM_004719 // SFRS2IP // splicing factor, arginine/serine-rich 2, interacting protein // 12q12 // 9169 /// ENST00000369367 // SFRS2IP // splicing factor, arginine/serine-rich 2, interacting protein // 12q12 // 9169 /// AF030234 // SFRS2IP // splicing factor, arginine/serine-rich 2, interacting protein // 12q12 // 9169 /// Y11251 // SFRS2IP // splicing factor, arginine/serine-rich 2, interacting pr…	NM_004719 // RefSeq // Homo sapiens splicing factor, arginine/serine-rich 2, interacting protein (SFRS2IP), mRNA. // chr12 // 100 // 93 // 27 // 27 // 0 /// ENST00000369367 // ENSEMBL // Isoform 1 of SFRS2-interacting protein gene:ENSG00000139218 // chr12 // 100 // 93 // 27 // 27 // 0 /// AF030234 // GenBank // Homo sapiens splicing factor Sip1 mRNA, complete cds. // chr12 // 100 // 90 // 26 // 2…
7962499	chr12	44669858	44670014	157	Peak_416	632	SFRS2IP	0.666085	0.675046	1.44867	10.1983	0.782586	9.52328	0.3932	0.0414435	0.3379	0.009025	NM_004719 // SFRS2IP // splicing factor, arginine/serine-rich 2, interacting protein // 12q12 // 9169 /// ENST00000369367 // SFRS2IP // splicing factor, arginine/serine-rich 2, interacting protein // 12q12 // 9169 /// AF030234 // SFRS2IP // splicing factor, arginine/serine-rich 2, interacting protein // 12q12 // 9169 /// Y11251 // SFRS2IP // splicing factor, arginine/serine-rich 2, interacting pr…	NM_004719 // RefSeq // Homo sapiens splicing factor, arginine/serine-rich 2, interacting protein (SFRS2IP), mRNA. // chr12 // 100 // 93 // 27 // 27 // 0 /// ENST00000369367 // ENSEMBL // Isoform 1 of SFRS2-interacting protein gene:ENSG00000139218 // chr12 // 100 // 93 // 27 // 27 // 0 /// AF030234 // GenBank // Homo sapiens splicing factor Sip1 mRNA, complete cds. // chr12 // 100 // 90 // 26 // 2…
7975602	chr14	73106190	73106329	140	Peak_562	662	ACOT2	0	0.757016	1.62458	5.71835	1.62458	4.96133	-0.0613	0.407937	-0.2879	0.0090905	NM_006821 // ACOT2 // acyl-CoA thioesterase 2 // 14q24.3 // 10965 /// ENST00000238651 // ACOT2 // acyl-CoA thioesterase 2 // 14q24.3 // 10965 /// DQ082755 // ACOT2 // acyl-CoA thioesterase 2 // 14q24.3 // 10965	NM_006821 // RefSeq // Homo sapiens acyl-CoA thioesterase 2 (ACOT2), nuclear gene encoding mitochondrial protein, mRNA. // chr14 // 100 // 100 // 21 // 21 // 0 /// ENST00000238651 // ENSEMBL // Isoform 1 of Acyl-coenzyme A thioesterase 2, mitochondrial gene:ENSG00000119673 // chr14 // 100 // 100 // 21 // 21 // 0 /// DQ082755 // GenBank // Homo sapiens mitochondrial acyl-CoA thioesterase 2 (ACOT2)…
8095986	chr4	79511017	79511140	124	Peak_1101	180755	ANXA3	0.843349	1.70939	1.8342	16.3888	0.990855	14.6794	0.2271	0.144352	0.3676	0.009107	NM_005139 // ANXA3 // annexin A3 // 4q13-q22 // 306 /// ENST00000264908 // ANXA3 // annexin A3 // 4q13-q22 // 306 /// BC000871 // ANXA3 // annexin A3 // 4q13-q22 // 306 /// ENST00000380662 // ANXA3 // annexin A3 // 4q13-q22 // 306	NM_005139 // RefSeq // Homo sapiens annexin A3 (ANXA3), mRNA. // chr4 // 100 // 100 // 30 // 30 // 0 /// ENST00000264908 // ENSEMBL // Annexin A3 gene:ENSG00000138772 // chr4 // 100 // 100 // 30 // 30 // 0 /// BC000871 // GenBank // Homo sapiens annexin A3, mRNA (cDNA clone MGC:5043 IMAGE:3460409), complete cds. // chr4 // 100 // 100 // 30 // 30 // 0 /// ENST00000380662 // ENSEMBL // Putative unc…
8127544	chr6	74352190	74352291	102	Peak_1284	64864	EEF1A1	2.0505	1.03904	2.67578	10.2637	0.625284	9.22466	-0.1551	0.30106	-0.4488	0.0092238	NM_001402 // EEF1A1 // eukaryotic translation elongation factor 1 alpha 1 // 6q14.1 // 1915 /// ENST00000309268 // EEF1A1 // eukaryotic translation elongation factor 1 alpha 1 // 6q14.1 // 1915 /// ENST00000316292 // EEF1A1 // eukaryotic translation elongation factor 1 alpha 1 // 6q14.1 // 1915 /// AJ420488 // EEF1A1 // eukaryotic translation elongation factor 1 alpha 1 // 6q14.1 // 1915 /// ENST…	NM_001402 // RefSeq // Homo sapiens eukaryotic translation elongation factor 1 alpha 1 (EEF1A1), mRNA. // chr6 // 100 // 40 // 4 // 4 // 0 /// ENST00000309268 // ENSEMBL // Elongation factor 1-alpha 1 gene:ENSG00000156508 // chr6 // 100 // 40 // 4 // 4 // 0 /// ENST00000316292 // ENSEMBL // Elongation factor 1-alpha 1 gene:ENSG00000156508 // chr6 // 100 // 40 // 4 // 4 // 0 /// AJ420488 // GenBan…
7974473	chr14	54807618	54807915	298	Peak_550	93	FBXO34	0	2.48952	3.20555	7.64611	3.20555	5.15659	0.2189	0.0724991	0.2472	0.0093105	NM_017943 // FBXO34 // F-box protein 34 // 14q22.3 // 55030 /// NM_152231 // FBXO34 // F-box protein 34 // 14q22.3 // 55030 /// ENST00000313833 // FBXO34 // F-box protein 34 // 14q22.3 // 55030 /// ENST00000440021 // FBXO34 // F-box protein 34 // 14q22.3 // 55030 /// BC095482 // FBXO34 // F-box protein 34 // 14q22.3 // 55030	NM_017943 // RefSeq // Homo sapiens F-box protein 34 (FBXO34), transcript variant 1, mRNA. // chr14 // 100 // 100 // 36 // 36 // 0 /// NM_152231 // RefSeq // Homo sapiens F-box protein 34 (FBXO34), transcript variant 2, mRNA. // chr14 // 100 // 78 // 28 // 28 // 0 /// ENST00000313833 // ENSEMBL // F-box only protein 34 gene:ENSG00000178974 // chr14 // 100 // 100 // 36 // 36 // 0 /// ENST000004400…
7915170	chr1	39111697	39111873	177	Peak_18	479	MYCBP	1.18164	0.59877	2.31296	7.30636	1.13132	6.70759	-0.1337	0.104733	-0.1785	0.0096934	NM_012333 // MYCBP // c-myc binding protein // 1p33-p32.2 // 26292 /// ENST00000397572 // MYCBP // c-myc binding protein // 1p33-p32.2 // 26292 /// BC039090 // MYCBP // c-myc binding protein // 1p33-p32.2 // 26292	NM_012333 // RefSeq // Homo sapiens c-myc binding protein (MYCBP), mRNA. // chr1 // 100 // 73 // 16 // 16 // 0 /// ENST00000397572 // ENSEMBL // C-Myc-binding protein gene:ENSG00000214114 // chr1 // 100 // 73 // 16 // 16 // 0 /// BC039090 // GenBank // Homo sapiens c-myc binding protein, mRNA (cDNA clone IMAGE:5165795). // chr1 // 100 // 86 // 19 // 19 // 0
7969544	chr13	79239589	79239732	144	Peak_498	286473	NDFIP2	0.726217	0.735988	1.89534	11.9743	1.16913	11.2383	0.2078	0.18567	0.3892	0.0097528	NM_019080 // NDFIP2 // Nedd4 family interacting protein 2 // 13q31.1 // 54602 /// NM_001161407 // NDFIP2 // Nedd4 family interacting protein 2 // 13q31.1 // 54602 /// ENST00000218652 // NDFIP2 // Nedd4 family interacting protein 2 // 13q31.1 // 54602 /// ENST00000415404 // NDFIP2 // Nedd4 family interacting protein 2 // 13q31.1 // 54602 /// AB097028 // NDFIP2 // Nedd4 family interacting protein 2…	NM_019080 // RefSeq // Homo sapiens Nedd4 family interacting protein 2 (NDFIP2), transcript variant 1, mRNA. // chr13 // 100 // 100 // 31 // 31 // 0 /// NM_001161407 // RefSeq // Homo sapiens Nedd4 family interacting protein 2 (NDFIP2), transcript variant 2, mRNA. // chr13 // 100 // 97 // 30 // 30 // 0 /// ENST00000218652 // ENSEMBL // NEDD4 family-interacting protein 2 gene:ENSG00000102471 // ch…
7946635	chr11	10912254	10912399	146	Peak_225	76258	ZBED5	2.86508	0	1.24625	9.7013	-1.61882	9.7013	-0.0455	0.470799	-0.3346	0.0098402	NM_021211 // ZBED5 // zinc finger, BED-type containing 5 // 11p15.3 // 58486 /// NM_001143667 // ZBED5 // zinc finger, BED-type containing 5 // 11p15.3 // 58486 /// ENST00000432999 // ZBED5 // zinc finger, BED-type containing 5 // 11p15.3 // 58486 /// ENST00000413761 // ZBED5 // zinc finger, BED-type containing 5 // 11p15.3 // 58486 /// BC047754 // ZBED5 // zinc finger, BED-type containing 5 // 1…	NM_021211 // RefSeq // Homo sapiens zinc finger, BED-type containing 5 (ZBED5), transcript variant 1, mRNA. // chr11 // 100 // 59 // 20 // 20 // 0 /// NM_001143667 // RefSeq // Homo sapiens zinc finger, BED-type containing 5 (ZBED5), transcript variant 2, mRNA. // chr11 // 100 // 53 // 18 // 18 // 0 /// ENST00000432999 // ENSEMBL // Zinc finger BED domain-containing protein 5 gene:ENSG00000236287…
7921076	chr1	154837861	154837995	135	Peak_62	134	GPATCH4	0.774632	0	2.6956	10.9479	1.92097	10.9479	0.0459	0.40604	-0.2087	0.0102131	NM_182679 // GPATCH4 // G patch domain containing 4 // 1q22 // 54865 /// NM_015590 // GPATCH4 // G patch domain containing 4 // 1q22 // 54865 /// ENST00000368232 // GPATCH4 // G patch domain containing 4 // 1q22 // 54865 /// AK293026 // GPATCH4 // G patch domain containing 4 // 1q22 // 54865 /// ENST00000438976 // GPATCH4 // G patch domain containing 4 // 1q22 // 54865 /// ENST00000368231 // GPAT…	NM_182679 // RefSeq // Homo sapiens G patch domain containing 4 (GPATCH4), transcript variant 2, mRNA. // chr1 // 100 // 93 // 27 // 27 // 0 /// NM_015590 // RefSeq // Homo sapiens G patch domain containing 4 (GPATCH4), transcript variant 1, mRNA. // chr1 // 100 // 86 // 25 // 25 // 0 /// ENST00000368232 // ENSEMBL // cDNA FLJ77219 gene:ENSG00000160818 // chr1 // 100 // 93 // 27 // 27 // 0 /// AK…
8018364	chr17	70901495	70901809	315	Peak_729	11632	GRB2	2.3239	2.35516	3.89899	15.2489	1.5751	12.8938	0.0183	0.510371	0.2105	0.0105055	NM_002086 // GRB2 // growth factor receptor-bound protein 2 // 17q24-q25 // 2885 /// NM_203506 // GRB2 // growth factor receptor-bound protein 2 // 17q24-q25 // 2885 /// ENST00000316804 // GRB2 // growth factor receptor-bound protein 2 // 17q24-q25 // 2885 /// ENST00000392562 // GRB2 // growth factor receptor-bound protein 2 // 17q24-q25 // 2885 /// ENST00000392564 // GRB2 // growth factor recept…	NM_002086 // RefSeq // Homo sapiens growth factor receptor-bound protein 2 (GRB2), transcript variant 1, mRNA. // chr17 // 100 // 100 // 34 // 34 // 0 /// NM_203506 // RefSeq // Homo sapiens growth factor receptor-bound protein 2 (GRB2), transcript variant 2, mRNA. // chr17 // 100 // 94 // 32 // 32 // 0 /// ENST00000316804 // ENSEMBL // Isoform 1 of Growth factor receptor-bound protein 2 gene:ENS…
7981481	chr14	103457598	103457715	118	Peak_572	100	C14orf2	2.65869	0.898155	6.93889	10.4377	4.28019	9.53951	0.0607	0.43775	0.3371	0.0105159	NM_004894 // C14orf2 // chromosome 14 open reading frame 2 // 14q32.33 // 9556 /// NM_001127393 // C14orf2 // chromosome 14 open reading frame 2 // 14q32.33 // 9556 /// ENST00000286953 // C14orf2 // chromosome 14 open reading frame 2 // 14q32.33 // 9556 /// BC001944 // C14orf2 // chromosome 14 open reading frame 2 // 14q32.33 // 9556 /// ENST00000414262 // C14orf2 // chromosome 14 open reading fr…	NM_004894 // RefSeq // Homo sapiens chromosome 14 open reading frame 2 (C14orf2), transcript variant 1, mRNA. // chr14 // 100 // 100 // 30 // 30 // 0 /// NM_001127393 // RefSeq // Homo sapiens chromosome 14 open reading frame 2 (C14orf2), transcript variant 2, mRNA. // chr14 // 100 // 100 // 30 // 30 // 0 /// ENST00000286953 // ENSEMBL // 6.8 kDa mitochondrial proteolipid gene:ENSG00000156411 // …
7987225	chr15	32422559	32422814	256	Peak_584	132	NOLA3	2.45098	0.827987	4.44221	11.5467	1.99123	10.7187	0.1024	0.208053	0.2056	0.0105356	NM_018648 // NOP10 // NOP10 ribonucleoprotein homolog (yeast) // 15q14-q15 // 55505 /// ENST00000328848 // NOP10 // NOP10 ribonucleoprotein homolog (yeast) // 15q14-q15 // 55505 /// AB043104 // NOP10 // NOP10 ribonucleoprotein homolog (yeast) // 15q14-q15 // 55505	NM_018648 // RefSeq // Homo sapiens NOP10 ribonucleoprotein homolog (yeast) (NOP10), mRNA. // chr15 // 100 // 100 // 20 // 20 // 0 /// ENST00000328848 // ENSEMBL // H/ACA ribonucleoprotein complex subunit 3 gene:ENSG00000182117 // chr15 // 100 // 100 // 20 // 20 // 0 /// AB043104 // GenBank // Homo sapiens mRNA for Nop10p, complete cds. // chr15 // 95 // 100 // 19 // 20 // 0
8139758	chr7	56141793	56142023	231	Peak_1357	327	CHCHD2	2.26353	3.67038	3.34762	10.6636	1.08409	6.9932	0.0352	0.5092	0.3992	0.0106194	NM_016139 // CHCHD2 // coiled-coil-helix-coiled-coil-helix domain containing 2 // 7p11.2 // 51142 /// ENST00000395422 // CHCHD2 // coiled-coil-helix-coiled-coil-helix domain containing 2 // 7p11.2 // 51142 /// BC100275 // CHCHD2 // coiled-coil-helix-coiled-coil-helix domain containing 2 // 7p11.2 // 51142	NM_016139 // RefSeq // Homo sapiens coiled-coil-helix-coiled-coil-helix domain containing 2 (CHCHD2), mRNA. // chr7 // 100 // 100 // 16 // 16 // 0 /// ENST00000395422 // ENSEMBL // Coiled-coil-helix-coiled-coil-helix domain-containing protein 2, mitochondrial gene:ENSG00000106153 // chr7 // 100 // 100 // 16 // 16 // 0 /// BC100275 // GenBank // Homo sapiens coiled-coil-helix-coiled-coil-helix dom…
8114618	chr5	140007429	140007630	202	Peak_1216	247	NDUFA2	2.5885	1.04933	2.92746	10.0605	0.338965	9.01113	0.137	0.292018	0.3714	0.0108084	NM_002488 // NDUFA2 // NADH dehydrogenase (ubiquinone) 1 alpha subcomplex, 2, 8kDa // 5q31 // 4695 /// ENST00000252102 // NDUFA2 // NADH dehydrogenase (ubiquinone) 1 alpha subcomplex, 2, 8kDa // 5q31 // 4695 /// AF047185 // NDUFA2 // NADH dehydrogenase (ubiquinone) 1 alpha subcomplex, 2, 8kDa // 5q31 // 4695	NM_002488 // RefSeq // Homo sapiens NADH dehydrogenase (ubiquinone) 1 alpha subcomplex, 2, 8kDa (NDUFA2), mRNA. // chr5 // 100 // 100 // 26 // 26 // 0 /// ENST00000252102 // ENSEMBL // NADH dehydrogenase [ubiquinone] 1 alpha subcomplex subunit 2 gene:ENSG00000131495 // chr5 // 100 // 100 // 26 // 26 // 0 /// AF047185 // GenBank // Homo sapiens NADH-ubiquinone oxidoreductase subunit CI-B8 mRNA, co…
8164357	chr9	129869404	129869679	276	Peak_1658	221	NAIF1	1.89448	2.68796	3.9555	10.0406	2.06102	7.35262	0.1896	0.159671	0.3152	0.0109635	NM_197956 // NAIF1 // nuclear apoptosis inducing factor 1 // 9q34.11 // 203245 /// ENST00000373078 // NAIF1 // nuclear apoptosis inducing factor 1 // 9q34.11 // 203245 /// BC013371 // NAIF1 // nuclear apoptosis inducing factor 1 // 9q34.11 // 203245	NM_197956 // RefSeq // Homo sapiens nuclear apoptosis inducing factor 1 (NAIF1), mRNA. // chr9 // 100 // 71 // 20 // 20 // 0 /// ENST00000373078 // ENSEMBL // Isoform 1 of Nuclear apoptosis-inducing factor 1 gene:ENSG00000171169 // chr9 // 100 // 71 // 20 // 20 // 0 /// BC013371 // GenBank // Homo sapiens chromosome 9 open reading frame 90, mRNA (cDNA clone IMAGE:3929650), partial cds. // chr9 //…
7969390	chr13	72254110	72254213	104	Peak_497	31	PIBF1	0	2.03812	2.62432	10.0663	2.62432	8.0282	0.356	0.116713	0.4922	0.0113039	NM_006346 // PIBF1 // progesterone immunomodulatory binding factor 1 // 13q22.1 // 10464 /// ENST00000326291 // PIBF1 // progesterone immunomodulatory binding factor 1 // 13q22.1 // 10464 /// AF330046 // PIBF1 // progesterone immunomodulatory binding factor 1 // 13q22.1 // 10464 /// ENST00000326314 // PIBF1 // progesterone immunomodulatory binding factor 1 // 13q22.1 // 10464 /// ENST00000397941 …	NM_006346 // RefSeq // Homo sapiens progesterone immunomodulatory binding factor 1 (PIBF1), mRNA. // chr13 // 100 // 92 // 23 // 23 // 0 /// ENST00000326291 // ENSEMBL // Isoform 1 of Progesterone-induced-blocking factor 1 gene:ENSG00000083535 // chr13 // 100 // 92 // 23 // 23 // 0 /// AF330046 // GenBank // Homo sapiens progesterone-induced blocking factor 1 (PIBF1) mRNA, complete cds. // chr13 …
8109752	chr5	167579426	167579559	134	Peak_1234	27392	ODZ2	1.56083	0.790913	7.80769	12.4084	6.24686	11.6174	0.3201	0.184607	-0.5816	0.0113539	AK302302 // ODZ2 // odz, odd Oz/ten-m homolog 2 (Drosophila) // 5q34 // 57451 /// NM_001122679 // ODZ2 // odz, odd Oz/ten-m homolog 2 (Drosophila) // 5q34 // 57451 /// ENST00000403607 // ODZ2 // odz, odd Oz/ten-m homolog 2 (Drosophila) // 5q34 // 57451 /// ENST00000388903 // ODZ2 // odz, odd Oz/ten-m homolog 2 (Drosophila) // 5q34 // 57451	AK302302 // GenBank // Homo sapiens cDNA FLJ56592 complete cds, highly similar to Mus musculus odd Oz/ten-m homolog 2 (Drosophila) (Odz2), transcript variant 1, mRNA. // chr5 // 100 // 13 // 3 // 3 // 0 /// NM_001122679 // RefSeq // Homo sapiens odz, odd Oz/ten-m homolog 2 (Drosophila) (ODZ2), mRNA. // chr5 // 100 // 100 // 23 // 23 // 0 /// ENST00000403607 // ENSEMBL // Teneurin-2 gene:ENSG00000…
7949679	chr11	66244404	66244549	146	Peak_310	870	SPTBN2	3.58135	2.90362	4.98502	8.43592	1.40367	5.53229	0.083	0.280114	-0.2134	0.0114707	NM_006946 // SPTBN2 // spectrin, beta, non-erythrocytic 2 // 11q13 // 6712 /// ENST00000309996 // SPTBN2 // spectrin, beta, non-erythrocytic 2 // 11q13 // 6712 /// BC139788 // SPTBN2 // spectrin, beta, non-erythrocytic 2 // 11q13 // 6712 /// ENST00000443262 // SPTBN2 // spectrin, beta, non-erythrocytic 2 // 11q13 // 6712	NM_006946 // RefSeq // Homo sapiens spectrin, beta, non-erythrocytic 2 (SPTBN2), mRNA. // chr11 // 100 // 100 // 41 // 41 // 0 /// ENST00000309996 // ENSEMBL // Isoform 1 of Spectrin beta chain, brain 2 gene:ENSG00000173898 // chr11 // 100 // 100 // 41 // 41 // 0 /// BC139788 // GenBank // Homo sapiens spectrin, beta, non-erythrocytic 2, mRNA (cDNA clone IMAGE:40126924), complete cds. // chr11 //…
8114145	chr5	133360317	133360537	221	Peak_1213	7805	VDAC1	0	1.91823	4.32241	10.3101	4.32241	8.39191	-0.0516	0.457236	-0.328	0.0114707	NM_003374 // VDAC1 // voltage-dependent anion channel 1 // 5q31 // 7416 /// ENST00000265333 // VDAC1 // voltage-dependent anion channel 1 // 5q31 // 7416 /// ENST00000395044 // VDAC1 // voltage-dependent anion channel 1 // 5q31 // 7416 /// ENST00000395047 // VDAC1 // voltage-dependent anion channel 1 // 5q31 // 7416 /// BC008482 // VDAC1 // voltage-dependent anion channel 1 // 5q31 // 7416 /// EN…	NM_003374 // RefSeq // Homo sapiens voltage-dependent anion channel 1 (VDAC1), mRNA. // chr5 // 100 // 50 // 6 // 6 // 0 /// ENST00000265333 // ENSEMBL // Voltage-dependent anion-selective channel protein 1 gene:ENSG00000213585 // chr5 // 100 // 67 // 8 // 8 // 0 /// ENST00000395044 // ENSEMBL // Voltage-dependent anion-selective channel protein 1 gene:ENSG00000213585 // chr5 // 100 // 50 // 6 //…
7963187	chr12	48882481	48882662	182	Peak_428	20084	LIMA1	1.14918	1.74696	3.24916	10.1509	2.09998	8.40395	0.0966	0.25449	0.2263	0.0115517	NM_001113546 // LIMA1 // LIM domain and actin binding 1 // 12q13 // 51474 /// NM_016357 // LIMA1 // LIM domain and actin binding 1 // 12q13 // 51474 /// NM_001113547 // LIMA1 // LIM domain and actin binding 1 // 12q13 // 51474 /// ENST00000341247 // LIMA1 // LIM domain and actin binding 1 // 12q13 // 51474 /// ENST00000394943 // LIMA1 // LIM domain and actin binding 1 // 12q13 // 51474 /// BC1108…	NM_001113546 // RefSeq // Homo sapiens LIM domain and actin binding 1 (LIMA1), transcript variant a, mRNA. // chr12 // 100 // 94 // 32 // 32 // 0 /// NM_016357 // RefSeq // Homo sapiens LIM domain and actin binding 1 (LIMA1), transcript variant b, mRNA. // chr12 // 100 // 94 // 32 // 32 // 0 /// NM_001113547 // RefSeq // Homo sapiens LIM domain and actin binding 1 (LIMA1), transcript variant c, m…
8007355	chr17	38178861	38179082	222	Peak_703	92	VPS25	5.18166	0	4.91765	14.7021	-0.264008	14.7021	0.1793	0.0762625	0.2001	0.0116212	NM_032353 // VPS25 // vacuolar protein sorting 25 homolog (S. cerevisiae) // 17q21.31 // 84313 /// ENST00000253794 // VPS25 // vacuolar protein sorting 25 homolog (S. cerevisiae) // 17q21.31 // 84313 /// BC006282 // VPS25 // vacuolar protein sorting 25 homolog (S. cerevisiae) // 17q21.31 // 84313	NM_032353 // RefSeq // Homo sapiens vacuolar protein sorting 25 homolog (S. cerevisiae) (VPS25), mRNA. // chr17 // 100 // 100 // 27 // 27 // 0 /// ENST00000253794 // ENSEMBL // Vacuolar protein-sorting-associated protein 25 gene:ENSG00000131475 // chr17 // 100 // 100 // 27 // 27 // 0 /// BC006282 // GenBank // Homo sapiens vacuolar protein sorting 25 homolog (S. cerevisiae), mRNA (cDNA clone MGC:…
8081128	chr3	95264375	95264533	159	Peak_1039	10	NSUN3	1.31541	1.33311	2.8609	12.3939	1.54548	11.0608	0.1536	0.262326	0.3669	0.0120579	NM_022072 // NSUN3 // NOL1/NOP2/Sun domain family, member 3 // 3q11.1 // 63899 /// ENST00000314622 // NSUN3 // NOL1/NOP2/Sun domain family, member 3 // 3q11.1 // 63899 /// ENST00000394221 // DHFRL1 // dihydrofolate reductase-like 1 // 3q11.1 // 200895 /// BC020602 // NSUN3 // NOL1/NOP2/Sun domain family, member 3 // 3q11.1 // 63899 /// AK122674 // DHFRL1 // dihydrofolate reductase-like 1 // 3q11.…	NM_022072 // RefSeq // Homo sapiens NOL1/NOP2/Sun domain family, member 3 (NSUN3), mRNA. // chr3 // 100 // 100 // 21 // 21 // 0 /// ENST00000314622 // ENSEMBL // Putative methyltransferase NSUN3 gene:ENSG00000178694 // chr3 // 100 // 100 // 21 // 21 // 0 /// ENST00000394221 // ENSEMBL // Dihydrofolate reductase-like protein 1 gene:ENSG00000178700 // chr3 // 100 // 14 // 3 // 3 // 0 /// BC020602 /…
8106776	chr5	85949412	85949599	188	Peak_1190	66	COX7C	2.78126	1.69121	2.90351	9.82695	0.122249	8.13574	0.143	0.320953	0.4266	0.0121716	NM_001867 // COX7C // cytochrome c oxidase subunit VIIc // 5q14 // 1350 /// ENST00000247655 // COX7C // cytochrome c oxidase subunit VIIc // 5q14 // 1350 /// AK026505 // COX7C // cytochrome c oxidase subunit VIIc // 5q14 // 1350	NM_001867 // RefSeq // Homo sapiens cytochrome c oxidase subunit VIIc (COX7C), nuclear gene encoding mitochondrial protein, mRNA. // chr5 // 100 // 81 // 13 // 13 // 0 /// ENST00000247655 // ENSEMBL // Cytochrome c oxidase subunit 7C, mitochondrial gene:ENSG00000127184 // chr5 // 100 // 81 // 13 // 13 // 0 /// AK026505 // GenBank // Homo sapiens cDNA: FLJ22852 fis, clone KAT00780. // chr5 // 93 /…
8119016	chr6	36230143	36230323	181	Peak_1265	24094	MAPK13	1.15553	0.585537	3.26711	11.2277	2.11158	10.6422	0.1059	0.218007	-0.2146	0.0123028	NM_002754 // MAPK13 // mitogen-activated protein kinase 13 // 6p21.31 // 5603 /// ENST00000211287 // MAPK13 // mitogen-activated protein kinase 13 // 6p21.31 // 5603 /// BC001641 // MAPK13 // mitogen-activated protein kinase 13 // 6p21.31 // 5603 /// BC004428 // MAPK13 // mitogen-activated protein kinase 13 // 6p21.31 // 5603 /// BC000433 // MAPK13 // mitogen-activated protein kinase 13 // 6p21.3…	NM_002754 // RefSeq // Homo sapiens mitogen-activated protein kinase 13 (MAPK13), mRNA. // chr6 // 100 // 95 // 36 // 36 // 0 /// ENST00000211287 // ENSEMBL // Mitogen-activated protein kinase 13 gene:ENSG00000156711 // chr6 // 100 // 95 // 36 // 36 // 0 /// BC001641 // GenBank // Homo sapiens mitogen-activated protein kinase 13, mRNA (cDNA clone MGC:2042 IMAGE:2819932), complete cds. // chr6 // …
8085407	chr3	12858236	12858454	219	Peak_1007	364	RPL32	0.955026	1.93575	2.49251	10.9667	1.53748	9.03094	-0.2435	0.163407	-0.4023	0.0123503	NM_001007073 // RPL32 // ribosomal protein L32 // 3p25-p24 // 6161 /// NM_001007074 // RPL32 // ribosomal protein L32 // 3p25-p24 // 6161 /// NM_000994 // RPL32 // ribosomal protein L32 // 3p25-p24 // 6161 /// NR_002582 // SNORA7A // small nucleolar RNA, H/ACA box 7A // 3p25 // 619563 /// ENST00000396957 // RPL32 // ribosomal protein L32 // 3p25-p24 // 6161 /// ENST00000396953 // RPL32 // ribosom…	NM_001007073 // RefSeq // Homo sapiens ribosomal protein L32 (RPL32), transcript variant 2, mRNA. // chr3 // 100 // 100 // 13 // 13 // 0 /// NM_001007074 // RefSeq // Homo sapiens ribosomal protein L32 (RPL32), transcript variant 3, mRNA. // chr3 // 100 // 92 // 12 // 12 // 0 /// NM_000994 // RefSeq // Homo sapiens ribosomal protein L32 (RPL32), transcript variant 1, mRNA. // chr3 // 100 // 62 //…
8144586	chr8	11179160	11179430	271	Peak_1421	14	MTMR9	0.385887	0.782157	4.02848	10.6803	3.64259	9.89815	0.0444	0.43905	0.241	0.0125602	NM_015458 // MTMR9 // myotubularin related protein 9 // 8p23-p22 // 66036 /// ENST00000221086 // MTMR9 // myotubularin related protein 9 // 8p23-p22 // 66036 /// BC034990 // MTMR9 // myotubularin related protein 9 // 8p23-p22 // 66036	NM_015458 // RefSeq // Homo sapiens myotubularin related protein 9 (MTMR9), mRNA. // chr8 // 100 // 100 // 31 // 31 // 0 /// ENST00000221086 // ENSEMBL // Myotubularin-related protein 9 gene:ENSG00000104643 // chr8 // 100 // 100 // 31 // 31 // 0 /// BC034990 // GenBank // Homo sapiens myotubularin related protein 9, mRNA (cDNA clone MGC:33044 IMAGE:4831337), complete cds. // chr8 // 96 // 87 // 2…
7971550	chr13	47567240	47567434	195	Peak_496	196	MED4	1.07257	0	1.86619	8.52677	0.793618	8.52677	0.4303	0.0557619	0.3998	0.0126961	NM_014166 // MED4 // mediator complex subunit 4 // 13q14.2 // 29079 /// ENST00000258648 // MED4 // mediator complex subunit 4 // 13q14.2 // 29079 /// AF300618 // MED4 // mediator complex subunit 4 // 13q14.2 // 29079 /// AK301835 // MED4 // mediator complex subunit 4 // 13q14.2 // 29079 /// CR457276 // MED4 // mediator complex subunit 4 // 13q14.2 // 29079 /// BC005189 // MED4 // mediator complex…	NM_014166 // RefSeq // Homo sapiens mediator complex subunit 4 (MED4), mRNA. // chr13 // 100 // 100 // 30 // 30 // 0 /// ENST00000258648 // ENSEMBL // Mediator of RNA polymerase II transcription subunit 4 gene:ENSG00000136146 // chr13 // 100 // 100 // 30 // 30 // 0 /// AF300618 // GenBank // Homo sapiens vitamin D receptor-interacting protein complex component DRIP36 (DRIP36) mRNA, complete cds. …
7942932	chr11	85690707	85690954	248	Peak_334	30	C11orf73	1.6867	1.70939	1.65078	10.6776	-0.0359144	8.96817	0.1839	0.173204	0.3119	0.0131623	NM_016401 // C11orf73 // chromosome 11 open reading frame 73 // 11q14.2 // 51501 /// NR_024597 // C11orf73 // chromosome 11 open reading frame 73 // 11q14.2 // 51501 /// NR_024598 // C11orf73 // chromosome 11 open reading frame 73 // 11q14.2 // 51501 /// NR_024596 // C11orf73 // chromosome 11 open reading frame 73 // 11q14.2 // 51501 /// ENST00000278483 // C11orf73 // chromosome 11 open reading f…	NM_016401 // RefSeq // Homo sapiens chromosome 11 open reading frame 73 (C11orf73), transcript variant 1, mRNA. // chr11 // 100 // 100 // 25 // 25 // 0 /// NR_024597 // RefSeq // Homo sapiens chromosome 11 open reading frame 73 (C11orf73), transcript variant 3, transcribed RNA. // chr11 // 100 // 88 // 22 // 22 // 0 /// NR_024598 // RefSeq // Homo sapiens chromosome 11 open reading frame 73 (C11o…
7962185	chr12	31759461	31759760	300	Peak_400	13665	AMN1	1.04575	0.706549	6.21673	15.3955	5.17098	14.689	0.1436	0.217652	-0.2851	0.013451	NR_004854 // AMN1 // antagonist of mitotic exit network 1 homolog (S. cerevisiae) // 12p11.21 // 196394 /// NM_001113402 // AMN1 // antagonist of mitotic exit network 1 homolog (S. cerevisiae) // 12p11.21 // 196394 /// ENST00000281471 // AMN1 // antagonist of mitotic exit network 1 homolog (S. cerevisiae) // 12p11.21 // 196394 /// ENST00000357721 // C12orf72 // chromosome 12 open reading frame 72…	NR_004854 // RefSeq // Homo sapiens antagonist of mitotic exit network 1 homolog (S. cerevisiae) (AMN1), transcript variant 2, transcribed RNA. // chr12 // 100 // 100 // 28 // 28 // 0 /// NM_001113402 // RefSeq // Homo sapiens antagonist of mitotic exit network 1 homolog (S. cerevisiae) (AMN1), transcript variant 1, mRNA. // chr12 // 100 // 100 // 28 // 28 // 0 /// ENST00000281471 // ENSEMBL // P…
7953100	chr12	2616098	2616188	91	Peak_383	158125	FKBP4	2.29836	0	4.99871	12.1811	2.70035	12.1811	0.0986	0.158745	-0.1565	0.0136863	NM_002014 // FKBP4 // FK506 binding protein 4, 59kDa // 12p13.33 // 2288 /// ENST00000001008 // FKBP4 // FK506 binding protein 4, 59kDa // 12p13.33 // 2288 /// BC001786 // FKBP4 // FK506 binding protein 4, 59kDa // 12p13.33 // 2288	NM_002014 // RefSeq // Homo sapiens FK506 binding protein 4, 59kDa (FKBP4), mRNA. // chr12 // 100 // 100 // 21 // 21 // 0 /// ENST00000001008 // ENSEMBL // FK506-binding protein 4 gene:ENSG00000004478 // chr12 // 100 // 100 // 21 // 21 // 0 /// BC001786 // GenBank // Homo sapiens FK506 binding protein 4, 59kDa, mRNA (cDNA clone MGC:2294 IMAGE:3542330), complete cds. // chr12 // 100 // 95 // 20 //…
8041257	chr2	32244305	32244398	94	Peak_823	15	SLC30A6	1.1125	1.12747	5.3231	13.7577	4.21059	12.6303	0.2906	0.057198	0.2723	0.0137293	NM_017964 // SLC30A6 // solute carrier family 30 (zinc transporter), member 6 // 2p22.3 // 55676 /// ENST00000282587 // SLC30A6 // solute carrier family 30 (zinc transporter), member 6 // 2p22.3 // 55676 /// BC066903 // SLC30A6 // solute carrier family 30 (zinc transporter), member 6 // 2p22.3 // 55676 /// AK304225 // SLC30A6 // solute carrier family 30 (zinc transporter), member 6 // 2p22.3 // 5…	NM_017964 // RefSeq // Homo sapiens solute carrier family 30 (zinc transporter), member 6 (SLC30A6), mRNA. // chr2 // 100 // 92 // 33 // 33 // 0 /// ENST00000282587 // ENSEMBL // Isoform 1 of Zinc transporter 6 gene:ENSG00000152683 // chr2 // 100 // 92 // 33 // 33 // 0 /// BC066903 // GenBank // Homo sapiens solute carrier family 30 (zinc transporter), member 6, mRNA (cDNA clone MGC:87049 IMAGE:4…
7941749	chr11	66551749	66552046	298	Peak_311	4531	SYT12	1.05277	1.77823	4.27407	10.7459	3.22129	8.96766	0.0328	0.495753	-0.293	0.0137678	NM_177963 // SYT12 // synaptotagmin XII // 11q13.2 // 91683 /// ENST00000393946 // SYT12 // synaptotagmin XII // 11q13.2 // 91683 /// AK024280 // SYT12 // synaptotagmin XII // 11q13.2 // 91683	NM_177963 // RefSeq // Homo sapiens synaptotagmin XII (SYT12), mRNA. // chr11 // 100 // 53 // 16 // 16 // 0 /// ENST00000393946 // ENSEMBL // Synaptotagmin XII gene:ENSG00000173227 // chr11 // 100 // 53 // 16 // 16 // 0 /// AK024280 // GenBank // Homo sapiens cDNA FLJ14218 fis, clone NT2RP3003799, moderately similar to Rattus norvegicus Srg1 (Sytr1) mRNA. // chr11 // 100 // 100 // 30 // 30 // 0
8107942	chr5	131920452	131920566	115	Peak_1208	81	RAD50	1.8187	0.921585	5.14215	14.9939	3.32345	14.0723	0.2509	0.0729764	0.2645	0.0137814	NM_005732 // RAD50 // RAD50 homolog (S. cerevisiae) // 5q31 // 10111 /// NM_133482 // RAD50 // RAD50 homolog (S. cerevisiae) // 5q31 // 10111 /// ENST00000265335 // RAD50 // RAD50 homolog (S. cerevisiae) // 5q31 // 10111 /// ENST00000378823 // RAD50 // RAD50 homolog (S. cerevisiae) // 5q31 // 10111 /// ENST00000378810 // RAD50 // RAD50 homolog (S. cerevisiae) // 5q31 // 10111 /// U63139 // RAD50 …	NM_005732 // RefSeq // Homo sapiens RAD50 homolog (S. cerevisiae) (RAD50), transcript variant 1, mRNA. // chr5 // 100 // 100 // 32 // 32 // 0 /// NM_133482 // RefSeq // Homo sapiens RAD50 homolog (S. cerevisiae) (RAD50), transcript variant 2, mRNA. // chr5 // 100 // 97 // 31 // 31 // 0 /// ENST00000265335 // ENSEMBL // Isoform 1 of DNA repair protein RAD50 gene:ENSG00000113522 // chr5 // 100 // 1…
8115168	chr5	150060233	150060494	262	Peak_1229	332	RBM22	1.59657	2.02256	2.60429	8.69672	1.00772	6.67416	0.1535	0.0824602	0.1698	0.0143936	NM_018047 // RBM22 // RNA binding motif protein 22 // 5q33.1 // 55696 /// ENST00000199814 // RBM22 // RNA binding motif protein 22 // 5q33.1 // 55696 /// BC003402 // RBM22 // RNA binding motif protein 22 // 5q33.1 // 55696 /// ENST00000447771 // RBM22 // RNA binding motif protein 22 // 5q33.1 // 55696	NM_018047 // RefSeq // Homo sapiens RNA binding motif protein 22 (RBM22), mRNA. // chr5 // 100 // 100 // 28 // 28 // 0 /// ENST00000199814 // ENSEMBL // Isoform 1 of Pre-mRNA-splicing factor RBM22 gene:ENSG00000086589 // chr5 // 100 // 100 // 28 // 28 // 0 /// BC003402 // GenBank // Homo sapiens RNA binding motif protein 22, mRNA (cDNA clone MGC:4943 IMAGE:3449258), complete cds. // chr5 // 100 /…
8120043	chr6	45611667	45611760	94	Peak_1271	113922	RUNX2	3.33751	0	4.35526	11.7923	1.01775	11.7923	-0.1652	0.229668	-0.3386	0.0144173	NM_001024630 // RUNX2 // runt-related transcription factor 2 // 6p21 // 860 /// NM_001015051 // RUNX2 // runt-related transcription factor 2 // 6p21 // 860 /// NM_004348 // RUNX2 // runt-related transcription factor 2 // 6p21 // 860 /// ENST00000371438 // RUNX2 // runt-related transcription factor 2 // 6p21 // 860 /// ENST00000371432 // RUNX2 // runt-related transcription factor 2 // 6p21 // 860 …	NM_001024630 // RefSeq // Homo sapiens runt-related transcription factor 2 (RUNX2), transcript variant 1, mRNA. // chr6 // 100 // 93 // 25 // 25 // 0 /// NM_001015051 // RefSeq // Homo sapiens runt-related transcription factor 2 (RUNX2), transcript variant 2, mRNA. // chr6 // 100 // 89 // 24 // 24 // 0 /// NM_004348 // RefSeq // Homo sapiens runt-related transcription factor 2 (RUNX2), transcript…
7922432	chr1	172259394	172259666	273	Peak_78	30797	RC3H1	0.766119	0.388213	2.16611	10.8276	1.39999	10.4394	0.1454	0.280114	0.357	0.0146468	NM_172071 // RC3H1 // ring finger and CCCH-type zinc finger domains 1 // 1q25.1 // 149041 /// ENST00000258349 // RC3H1 // ring finger and CCCH-type zinc finger domains 1 // 1q25.1 // 149041 /// ENST00000367696 // RC3H1 // ring finger and CCCH-type zinc finger domains 1 // 1q25.1 // 149041 /// BC136784 // RC3H1 // ring finger and CCCH-type zinc finger domains 1 // 1q25.1 // 149041 /// ENST00000367…	NM_172071 // RefSeq // Homo sapiens ring finger and CCCH-type zinc finger domains 1 (RC3H1), mRNA. // chr1 // 100 // 100 // 29 // 29 // 0 /// ENST00000258349 // ENSEMBL // Ring finger and CCCH-type zinc finger domains 1 gene:ENSG00000135870 // chr1 // 100 // 100 // 29 // 29 // 0 /// ENST00000367696 // ENSEMBL // Ring finger and CCCH-type zinc finger domains 1 gene:ENSG00000135870 // chr1 // 100 /…
8144812	chr8	17824327	17824492	166	Peak_1422	136	PCM1	1.25994	0.638447	3.28831	8.1615	2.02837	7.52305	0.2435	0.0802675	0.2646	0.0147925	NM_006197 // PCM1 // pericentriolar material 1 // 8p22-p21.3 // 5108 /// ENST00000325083 // PCM1 // pericentriolar material 1 // 8p22-p21.3 // 5108 /// BC140946 // PCM1 // pericentriolar material 1 // 8p22-p21.3 // 5108 /// ENST00000325126 // PCM1 // pericentriolar material 1 // 8p22-p21.3 // 5108 /// ENST00000327578 // PCM1 // pericentriolar material 1 // 8p22-p21.3 // 5108 /// ENST00000412583 /…	NM_006197 // RefSeq // Homo sapiens pericentriolar material 1 (PCM1), mRNA. // chr8 // 100 // 96 // 49 // 49 // 0 /// ENST00000325083 // ENSEMBL // Isoform 1 of Pericentriolar material 1 protein gene:ENSG00000078674 // chr8 // 100 // 96 // 49 // 49 // 0 /// BC140946 // GenBank // Homo sapiens pericentriolar material 1, mRNA (cDNA clone MGC:176623 IMAGE:9056758), complete cds. // chr8 // 100 // 92…
7946988	chr11	18300359	18300467	109	Peak_227	216	HPS5	0.959406	1.94463	2.08662	14.1244	1.12721	12.1797	0.2765	0.0638611	0.2673	0.0148365	NM_181507 // HPS5 // Hermansky-Pudlak syndrome 5 // 11p14 // 11234 /// NM_007216 // HPS5 // Hermansky-Pudlak syndrome 5 // 11p14 // 11234 /// NM_181508 // HPS5 // Hermansky-Pudlak syndrome 5 // 11p14 // 11234 /// ENST00000352460 // HPS5 // Hermansky-Pudlak syndrome 5 // 11p14 // 11234 /// ENST00000349215 // HPS5 // Hermansky-Pudlak syndrome 5 // 11p14 // 11234 /// ENST00000396253 // HPS5 // Herma…	NM_181507 // RefSeq // Homo sapiens Hermansky-Pudlak syndrome 5 (HPS5), transcript variant 1, mRNA. // chr11 // 100 // 97 // 32 // 32 // 0 /// NM_007216 // RefSeq // Homo sapiens Hermansky-Pudlak syndrome 5 (HPS5), transcript variant 2, mRNA. // chr11 // 100 // 91 // 30 // 30 // 0 /// NM_181508 // RefSeq // Homo sapiens Hermansky-Pudlak syndrome 5 (HPS5), transcript variant 3, mRNA. // chr11 // 1…
7925364	chr1	234834342	234834522	181	Peak_101	95	HEATR1	1.15553	1.75661	3.76975	9.18629	2.61422	7.42968	0.0293	0.479406	-0.2149	0.0152143	NM_018072 // HEATR1 // HEAT repeat containing 1 // 1q43 // 55127 /// ENST00000366582 // HEATR1 // HEAT repeat containing 1 // 1q43 // 55127 /// BC150614 // HEATR1 // HEAT repeat containing 1 // 1q43 // 55127 /// ENST00000366581 // HEATR1 // HEAT repeat containing 1 // 1q43 // 55127 /// ENST00000366579 // HEATR1 // HEAT repeat containing 1 // 1q43 // 55127	NM_018072 // RefSeq // Homo sapiens HEAT repeat containing 1 (HEATR1), mRNA. // chr1 // 100 // 95 // 53 // 53 // 0 /// ENST00000366582 // ENSEMBL // HEAT repeat-containing protein 1 gene:ENSG00000119285 // chr1 // 100 // 95 // 53 // 53 // 0 /// BC150614 // GenBank // Homo sapiens HEAT repeat containing 1, mRNA (cDNA clone MGC:183524 IMAGE:9056984), complete cds. // chr1 // 100 // 88 // 49 // 49 /…
8171297	chrX	10761704	10761852	149	Peak_1676	148	MID1	1.4037	0	2.74761	10.7459	1.34392	10.7459	0.128	0.228954	-0.259	0.0152469	NM_000381 // MID1 // midline 1 (Opitz/BBB syndrome) // Xp22 // 4281 /// NM_033290 // MID1 // midline 1 (Opitz/BBB syndrome) // Xp22 // 4281 /// NM_001098624 // MID1 // midline 1 (Opitz/BBB syndrome) // Xp22 // 4281 /// ENST00000380785 // MID1 // midline 1 (Opitz/BBB syndrome) // Xp22 // 4281 /// ENST00000380787 // MID1 // midline 1 (Opitz/BBB syndrome) // Xp22 // 4281 /// ENST00000317552 // MID1 …	NM_000381 // RefSeq // Homo sapiens midline 1 (Opitz/BBB syndrome) (MID1), transcript variant 1, mRNA. // chrX // 100 // 95 // 35 // 35 // 0 /// NM_033290 // RefSeq // Homo sapiens midline 1 (Opitz/BBB syndrome) (MID1), transcript variant 3, mRNA. // chrX // 100 // 95 // 35 // 35 // 0 /// NM_001098624 // RefSeq // Homo sapiens midline 1 (Opitz/BBB syndrome) (MID1), transcript variant 4, mRNA. // …
7904693	chr1	143741412	143741601	190	Peak_51	40941	FLJ21272	3.30238	8.36702	11.2524	15.8817	7.94998	7.5147	0.0492	0.510298	-0.5274	0.0153037	---	ENST00000448309 // ENSEMBL // cdna:known chromosome:GRCh37:1:144989309:144991365:1 gene:ENSG00000236192 // chr1 // 100 // 100 // 24 // 24 // 0 /// AK024925 // GenBank // Homo sapiens cDNA: FLJ21272 fis, clone COL01753. // chr1 // 87 // 96 // 20 // 23 // 0
7972745	chr13	109040844	109041074	231	Peak_507	195856	IRS2	1.35812	0.458798	0.787676	7.7311	-0.570445	7.2723	-0.2198	0.182475	0.3734	0.0154428	NM_003749 // IRS2 // insulin receptor substrate 2 // 13q34 // 8660 /// ENST00000375856 // IRS2 // insulin receptor substrate 2 // 13q34 // 8660 /// AF073310 // IRS2 // insulin receptor substrate 2 // 13q34 // 8660	NM_003749 // RefSeq // Homo sapiens insulin receptor substrate 2 (IRS2), mRNA. // chr13 // 100 // 100 // 48 // 48 // 0 /// ENST00000375856 // ENSEMBL // Insulin receptor substrate 2 insertion mutant (Fragment) gene:ENSG00000185950 // chr13 // 100 // 100 // 48 // 48 // 0 /// AF073310 // GenBank // Homo sapiens insulin receptor substrate-2 (IRS2) mRNA, complete cds. // chr13 // 98 // 96 // 45 // 46…
8043718	chr2	97628732	97628922	191	Peak_852	25	COX5B	0	1.10976	3.09606	10.6399	3.09606	9.53009	0.157	0.19423	0.2783	0.0155229	NM_001862 // COX5B // cytochrome c oxidase subunit Vb // 2cen-q13 // 1329 /// ENST00000258424 // COX5B // cytochrome c oxidase subunit Vb // 2cen-q13 // 1329 /// BC006229 // COX5B // cytochrome c oxidase subunit Vb // 2cen-q13 // 1329	NM_001862 // RefSeq // Homo sapiens cytochrome c oxidase subunit Vb (COX5B), mRNA. // chr2 // 100 // 100 // 22 // 22 // 0 /// ENST00000258424 // ENSEMBL // Cytochrome c oxidase subunit 5B, mitochondrial gene:ENSG00000135940 // chr2 // 100 // 100 // 22 // 22 // 0 /// BC006229 // GenBank // Homo sapiens cytochrome c oxidase subunit Vb, mRNA (cDNA clone MGC:10622 IMAGE:3952882), complete cds. // chr…
8143988	chr7	151601651	151601722	72	Peak_1420	162237	MLL3	0	1.47198	3.79069	10.2637	3.79069	8.79172	0.1672	0.250651	0.3641	0.0156717	NM_170606 // MLL3 // myeloid/lymphoid or mixed-lineage leukemia 3 // 7q36.1 // 58508 /// ENST00000262189 // MLL3 // myeloid/lymphoid or mixed-lineage leukemia 3 // 7q36.1 // 58508 /// AY024361 // MLL3 // myeloid/lymphoid or mixed-lineage leukemia 3 // 7q36.1 // 58508 /// ENST00000355193 // MLL3 // myeloid/lymphoid or mixed-lineage leukemia 3 // 7q36.1 // 58508 /// ENST00000360104 // MLL3 // myelo…	NM_170606 // RefSeq // Homo sapiens myeloid/lymphoid or mixed-lineage leukemia 3 (MLL3), mRNA. // chr7 // 100 // 99 // 77 // 77 // 0 /// ENST00000262189 // ENSEMBL // Isoform 1 of Histone-lysine N-methyltransferase MLL3 gene:ENSG00000055609 // chr7 // 100 // 99 // 77 // 77 // 0 /// AY024361 // GenBank // Homo sapiens MLL3 mRNA, complete cds. // chr7 // 100 // 95 // 74 // 74 // 0 /// ENST000003551…
7975412	chr14	70201990	70202191	202	Peak_561	23934	TTC9	1.0354	0.524665	2.0267	12.4994	0.991306	11.9747	-0.0192	0.512707	-0.214	0.0157195	NM_015351 // TTC9 // tetratricopeptide repeat domain 9 // 14q24.2 // 23508 /// ENST00000256367 // TTC9 // tetratricopeptide repeat domain 9 // 14q24.2 // 23508	NM_015351 // RefSeq // Homo sapiens tetratricopeptide repeat domain 9 (TTC9), mRNA. // chr14 // 100 // 100 // 33 // 33 // 0 /// ENST00000256367 // ENSEMBL // Tetratricopeptide repeat protein 9A gene:ENSG00000133985 // chr14 // 100 // 100 // 33 // 33 // 0
7999903	chr16	19636987	19637095	109	Peak_646	148	C16orf88	0	0.972314	1.66929	9.03959	1.66929	8.06727	0.17	0.156194	-0.2597	0.0158813	BC117562 // C16orf88 // chromosome 16 open reading frame 88 // 16p12.3 // 400506 /// ENST00000219837 // C16orf88 // chromosome 16 open reading frame 88 // 16p12.3 // 400506 /// ENST00000420899 // C16orf88 // chromosome 16 open reading frame 88 // 16p12.3 // 400506 /// CR625565 // C16orf88 // chromosome 16 open reading frame 88 // 16p12.3 // 400506	BC117562 // GenBank // Homo sapiens chromosome 16 open reading frame 88, mRNA (cDNA clone MGC:131567 IMAGE:7971177), complete cds. // chr16 // 100 // 100 // 28 // 28 // 0 /// ENST00000219837 // ENSEMBL // Protein C16orf88 gene:ENSG00000103550 // chr16 // 100 // 100 // 28 // 28 // 0 /// ENST00000420899 // ENSEMBL // Protein C16orf88 gene:ENSG00000103550 // chr16 // 100 // 100 // 28 // 28 // 0 /// …
8104788	chr5	34522174	34522280	107	Peak_1140	169862	RAI14	1.95468	0	0	12.6618	-1.95468	12.6618	0.2872	0.0651088	-0.277	0.0159712	NM_001145525 // RAI14 // retinoic acid induced 14 // 5p13.3-p13.2 // 26064 /// NM_001145521 // RAI14 // retinoic acid induced 14 // 5p13.3-p13.2 // 26064 /// NM_015577 // RAI14 // retinoic acid induced 14 // 5p13.3-p13.2 // 26064 /// NM_001145520 // RAI14 // retinoic acid induced 14 // 5p13.3-p13.2 // 26064 /// NM_001145522 // RAI14 // retinoic acid induced 14 // 5p13.3-p13.2 // 26064 /// NM_0011…	NM_001145525 // RefSeq // Homo sapiens retinoic acid induced 14 (RAI14), transcript variant 6, mRNA. // chr5 // 100 // 97 // 29 // 29 // 0 /// NM_001145521 // RefSeq // Homo sapiens retinoic acid induced 14 (RAI14), transcript variant 3, mRNA. // chr5 // 100 // 90 // 27 // 27 // 0 /// NM_015577 // RefSeq // Homo sapiens retinoic acid induced 14 (RAI14), transcript variant 1, mRNA. // chr5 // 100 …
8146711	chr8	67741938	67742490	553	Peak_1511	92	C8orf44	2.08016	2.10815	6.08704	17.1495	4.00688	15.0413	0.3736	0.144507	0.5432	0.0161842	BC014448 // C8orf44 // chromosome 8 open reading frame 44 // 8q13.1 // 56260 /// ENST00000390159 // C8orf44 // chromosome 8 open reading frame 44 // 8q13.1 // 56260 /// AK002129 // C8orf44 // chromosome 8 open reading frame 44 // 8q13.1 // 56260 /// BX649057 // SGK3 // serum/glucocorticoid regulated kinase family, member 3 // 8q12.3-q13.1 // 23678 /// ENST00000396609 // C8orf44 // chromosome 8 op…	BC014448 // GenBank // Homo sapiens chromosome 8 open reading frame 44, mRNA (cDNA clone MGC:23000 IMAGE:4906673), complete cds. // chr8 // 100 // 79 // 23 // 23 // 0 /// ENST00000390159 // ENSEMBL // Putative uncharacterized protein C8orf44 gene:ENSG00000213865 // chr8 // 100 // 90 // 26 // 26 // 0 /// AK002129 // GenBank // Homo sapiens cDNA FLJ11267 fis, clone PLACE1009174. // chr8 // 96 // 90…
8146711	chr8	67788590	67788695	106	Peak_1512	46336	C8orf44	1.97312	0	2.57481	13.3622	0.601689	13.3622	0.3736	0.144507	0.5432	0.0161842	BC014448 // C8orf44 // chromosome 8 open reading frame 44 // 8q13.1 // 56260 /// ENST00000390159 // C8orf44 // chromosome 8 open reading frame 44 // 8q13.1 // 56260 /// AK002129 // C8orf44 // chromosome 8 open reading frame 44 // 8q13.1 // 56260 /// BX649057 // SGK3 // serum/glucocorticoid regulated kinase family, member 3 // 8q12.3-q13.1 // 23678 /// ENST00000396609 // C8orf44 // chromosome 8 op…	BC014448 // GenBank // Homo sapiens chromosome 8 open reading frame 44, mRNA (cDNA clone MGC:23000 IMAGE:4906673), complete cds. // chr8 // 100 // 79 // 23 // 23 // 0 /// ENST00000390159 // ENSEMBL // Putative uncharacterized protein C8orf44 gene:ENSG00000213865 // chr8 // 100 // 90 // 26 // 26 // 0 /// AK002129 // GenBank // Homo sapiens cDNA FLJ11267 fis, clone PLACE1009174. // chr8 // 96 // 90…
7928551	chr10	79463478	79463740	263	Peak_189	130	RPS24	3.181	1.20892	2.59439	5.38552	-0.58661	4.17659	-0.1157	0.251519	-0.2511	0.0162089	NM_033022 // RPS24 // ribosomal protein S24 // 10q22-q23 // 6229 /// NM_001142284 // RPS24 // ribosomal protein S24 // 10q22-q23 // 6229 /// NM_001026 // RPS24 // ribosomal protein S24 // 10q22-q23 // 6229 /// NM_001142283 // RPS24 // ribosomal protein S24 // 10q22-q23 // 6229 /// NM_001142282 // RPS24 // ribosomal protein S24 // 10q22-q23 // 6229 /// NM_001142285 // RPS24 // ribosomal protein S2…	NM_033022 // RefSeq // Homo sapiens ribosomal protein S24 (RPS24), transcript variant a, mRNA. // chr10 // 100 // 100 // 20 // 20 // 0 /// NM_001142284 // RefSeq // Homo sapiens ribosomal protein S24 (RPS24), transcript variant b, mRNA. // chr10 // 100 // 100 // 20 // 20 // 0 /// NM_001026 // RefSeq // Homo sapiens ribosomal protein S24 (RPS24), transcript variant c, mRNA. // chr10 // 100 // 100 …
7966368	chr12	109664991	109665144	154	Peak_469	27	PPP1CC	0	0	0.295378	10.397	0.295378	10.397	0.0196	0.495589	-0.1688	0.0164403	NM_002710 // PPP1CC // protein phosphatase 1, catalytic subunit, gamma isoform // 12q24.1-q24.2 // 5501 /// ENST00000335007 // PPP1CC // protein phosphatase 1, catalytic subunit, gamma isoform // 12q24.1-q24.2 // 5501 /// BC014073 // PPP1CC // protein phosphatase 1, catalytic subunit, gamma isoform // 12q24.1-q24.2 // 5501 /// ENST00000340766 // PPP1CC // protein phosphatase 1, catalytic subunit,…	NM_002710 // RefSeq // Homo sapiens protein phosphatase 1, catalytic subunit, gamma isoform (PPP1CC), mRNA. // chr12 // 100 // 100 // 30 // 30 // 0 /// ENST00000335007 // ENSEMBL // Isoform Gamma-1 of Serine/threonine-protein phosphatase PP1-gamma catalytic subunit gene:ENSG00000186298 // chr12 // 100 // 100 // 30 // 30 // 0 /// BC014073 // GenBank // Homo sapiens protein phosphatase 1, catalytic…
8051528	chr2	37312168	37312335	168	Peak_825	107	CEBPZ	0.622472	0.630847	2.9784	8.79746	2.35593	8.16661	0.1938	0.14815	0.2839	0.0168119	NM_005760 // CEBPZ // CCAAT/enhancer binding protein (C/EBP), zeta // 2p22.2 // 10153 /// ENST00000234170 // CEBPZ // CCAAT/enhancer binding protein (C/EBP), zeta // 2p22.2 // 10153 /// BC034475 // CEBPZ // CCAAT/enhancer binding protein (C/EBP), zeta // 2p22.2 // 10153	NM_005760 // RefSeq // Homo sapiens CCAAT/enhancer binding protein (C/EBP), zeta (CEBPZ), mRNA. // chr2 // 100 // 100 // 43 // 43 // 0 /// ENST00000234170 // ENSEMBL // CCAAT/enhancer-binding protein zeta gene:ENSG00000115816 // chr2 // 100 // 100 // 43 // 43 // 0 /// BC034475 // GenBank // Homo sapiens CCAAT/enhancer binding protein (C/EBP), zeta, mRNA (cDNA clone MGC:26288 IMAGE:4822708), compl…
8031999	chr19	39417	39628	212	Peak_753	202813	PPAP2C	0	0	0	0	0	0	-0.1208	0.290949	0.2978	0.0174703	NM_003712 // PPAP2C // phosphatidic acid phosphatase type 2C // 19p13 // 8612 /// NM_177543 // PPAP2C // phosphatidic acid phosphatase type 2C // 19p13 // 8612 /// NM_177526 // PPAP2C // phosphatidic acid phosphatase type 2C // 19p13 // 8612 /// ENST00000269812 // PPAP2C // phosphatidic acid phosphatase type 2C // 19p13 // 8612 /// ENST00000327790 // PPAP2C // phosphatidic acid phosphatase type 2…	NM_003712 // RefSeq // Homo sapiens phosphatidic acid phosphatase type 2C (PPAP2C), transcript variant 1, mRNA. // chr19 // 100 // 82 // 27 // 27 // 0 /// NM_177543 // RefSeq // Homo sapiens phosphatidic acid phosphatase type 2C (PPAP2C), transcript variant 3, mRNA. // chr19 // 100 // 82 // 27 // 27 // 0 /// NM_177526 // RefSeq // Homo sapiens phosphatidic acid phosphatase type 2C (PPAP2C), trans…
8031999	chr19	21940	22089	150	Peak_752	220321	PPAP2C	0	0	0	0	0	0	-0.1208	0.290949	0.2978	0.0174703	NM_003712 // PPAP2C // phosphatidic acid phosphatase type 2C // 19p13 // 8612 /// NM_177543 // PPAP2C // phosphatidic acid phosphatase type 2C // 19p13 // 8612 /// NM_177526 // PPAP2C // phosphatidic acid phosphatase type 2C // 19p13 // 8612 /// ENST00000269812 // PPAP2C // phosphatidic acid phosphatase type 2C // 19p13 // 8612 /// ENST00000327790 // PPAP2C // phosphatidic acid phosphatase type 2…	NM_003712 // RefSeq // Homo sapiens phosphatidic acid phosphatase type 2C (PPAP2C), transcript variant 1, mRNA. // chr19 // 100 // 82 // 27 // 27 // 0 /// NM_177543 // RefSeq // Homo sapiens phosphatidic acid phosphatase type 2C (PPAP2C), transcript variant 3, mRNA. // chr19 // 100 // 82 // 27 // 27 // 0 /// NM_177526 // RefSeq // Homo sapiens phosphatidic acid phosphatase type 2C (PPAP2C), trans…
8096919	chr4	113437883	113438013	131	Peak_1108	101	ALPK1	0	0.809025	1.04172	9.40186	1.04172	8.59284	0.2454	0.184706	0.4102	0.0175228	NM_025144 // ALPK1 // alpha-kinase 1 // 4q25 // 80216 /// NM_001102406 // ALPK1 // alpha-kinase 1 // 4q25 // 80216 /// ENST00000458497 // ALPK1 // alpha-kinase 1 // 4q25 // 80216 /// ENST00000177648 // ALPK1 // alpha-kinase 1 // 4q25 // 80216 /// AY044164 // ALPK1 // alpha-kinase 1 // 4q25 // 80216 /// ENST00000309610 // ALPK1 // alpha-kinase 1 // 4q25 // 80216 /// ENST00000427370 // ALPK1 // alp…	NM_025144 // RefSeq // Homo sapiens alpha-kinase 1 (ALPK1), transcript variant 1, mRNA. // chr4 // 100 // 96 // 22 // 22 // 0 /// NM_001102406 // RefSeq // Homo sapiens alpha-kinase 1 (ALPK1), transcript variant 2, mRNA. // chr4 // 100 // 91 // 21 // 21 // 0 /// ENST00000458497 // ENSEMBL // Alpha-protein kinase 1 gene:ENSG00000073331 // chr4 // 100 // 96 // 22 // 22 // 0 /// ENST00000177648 // E…
7922250	chr1	168129725	168129938	214	Peak_74	5278	SCYL3	1.46601	0.990489	3.82612	8.92079	2.36011	7.9303	0.0727	0.38402	0.2665	0.0177817	NM_181093 // SCYL3 // SCY1-like 3 (S. cerevisiae) // 1q24.2 // 57147 /// NM_020423 // SCYL3 // SCY1-like 3 (S. cerevisiae) // 1q24.2 // 57147 /// ENST00000367772 // SCYL3 // SCY1-like 3 (S. cerevisiae) // 1q24.2 // 57147 /// ENST00000367770 // SCYL3 // SCY1-like 3 (S. cerevisiae) // 1q24.2 // 57147 /// ENST00000367771 // SCYL3 // SCY1-like 3 (S. cerevisiae) // 1q24.2 // 57147 /// AK292507 // SCYL…	NM_181093 // RefSeq // Homo sapiens SCY1-like 3 (S. cerevisiae) (SCYL3), transcript variant 2, mRNA. // chr1 // 100 // 97 // 38 // 38 // 0 /// NM_020423 // RefSeq // Homo sapiens SCY1-like 3 (S. cerevisiae) (SCYL3), transcript variant 1, mRNA. // chr1 // 100 // 92 // 36 // 36 // 0 /// ENST00000367772 // ENSEMBL // Isoform 1 of Protein-associating with the carboxyl-terminal domain of ezrin gene:EN…
7970577	chr13	23361554	23361728	175	Peak_490	182	MIPEP	1.79272	0	1.03973	8.09366	-0.752988	8.09366	0.0479	0.447115	-0.2584	0.0181535	NM_005932 // MIPEP // mitochondrial intermediate peptidase // 13q12 // 4285 /// ENST00000382172 // MIPEP // mitochondrial intermediate peptidase // 13q12 // 4285 /// BC009934 // MIPEP // mitochondrial intermediate peptidase // 13q12 // 4285 /// ENST00000433710 // MIPEP // mitochondrial intermediate peptidase // 13q12 // 4285 /// ENST00000382155 // MIPEP // mitochondrial intermediate peptidase // …	NM_005932 // RefSeq // Homo sapiens mitochondrial intermediate peptidase (MIPEP), nuclear gene encoding mitochondrial protein, mRNA. // chr13 // 100 // 100 // 23 // 23 // 0 /// ENST00000382172 // ENSEMBL // Mitochondrial intermediate peptidase gene:ENSG00000027001 // chr13 // 100 // 100 // 23 // 23 // 0 /// BC009934 // GenBank // Homo sapiens mitochondrial intermediate peptidase, mRNA (cDNA clone…
8104180	chr5	324478	324615	138	Peak_1132	32644	AHRR	0.757792	3.07195	4.61475	9.81745	3.85696	6.7455	-0.3741	0.0311057	0.2393	0.0187481	NM_020731 // AHRR // aryl-hydrocarbon receptor repressor // 5p15.3 // 57491 /// NM_013232 // PDCD6 // programmed cell death 6 // 5p15.33 // 10016 /// ENST00000264933 // PDCD6 // programmed cell death 6 // 5p15.33 // 10016 /// BC151852 // AHRR // aryl-hydrocarbon receptor repressor // 5p15.3 // 57491 /// BC110291 // PDCD6 // programmed cell death 6 // 5p15.33 // 10016 /// ENST00000443907 // PDCD6 …	NM_020731 // RefSeq // Homo sapiens aryl-hydrocarbon receptor repressor (AHRR), mRNA. // chr5 // 100 // 68 // 19 // 19 // 0 /// NM_013232 // RefSeq // Homo sapiens programmed cell death 6 (PDCD6), mRNA. // chr5 // 100 // 29 // 8 // 8 // 0 /// ENST00000264933 // ENSEMBL // Programmed cell death protein 6 gene:ENSG00000063438 // chr5 // 100 // 29 // 8 // 8 // 0 /// BC151852 // GenBank // Homo sapie…
7987325	chr15	33049120	33049443	324	Peak_585	94	AQR	0.96829	2.28974	2.66752	8.17295	1.69923	5.88321	0.1302	0.20406	0.2304	0.0188514	NM_014691 // AQR // aquarius homolog (mouse) // 15q14 // 9716 /// ENST00000156471 // AQR // aquarius homolog (mouse) // 15q14 // 9716 /// BC127111 // AQR // aquarius homolog (mouse) // 15q14 // 9716	NM_014691 // RefSeq // Homo sapiens aquarius homolog (mouse) (AQR), mRNA. // chr15 // 100 // 100 // 39 // 39 // 0 /// ENST00000156471 // ENSEMBL // Intron-binding protein aquarius gene:ENSG00000021776 // chr15 // 100 // 100 // 39 // 39 // 0 /// BC127111 // GenBank // Homo sapiens aquarius homolog (mouse), mRNA (cDNA clone MGC:150700 IMAGE:40124830), complete cds. // chr15 // 100 // 100 // 39 // 3…
8105681	chr5	65257972	65258140	169	Peak_1177	17	ERBB2IP	0.618789	0.627114	3.4991	10.5674	2.88031	9.94024	0.2046	0.166836	0.3145	0.0191939	NM_018695 // ERBB2IP // erbb2 interacting protein // 5q12.3 // 55914 /// NM_001006600 // ERBB2IP // erbb2 interacting protein // 5q12.3 // 55914 /// ENST00000380943 // ERBB2IP // erbb2 interacting protein // 5q12.3 // 55914 /// ENST00000380935 // ERBB2IP // erbb2 interacting protein // 5q12.3 // 55914 /// AF263744 // ERBB2IP // erbb2 interacting protein // 5q12.3 // 55914 /// AF276423 // ERBB2IP …	NM_018695 // RefSeq // Homo sapiens erbb2 interacting protein (ERBB2IP), transcript variant 2, mRNA. // chr5 // 100 // 91 // 29 // 29 // 0 /// NM_001006600 // RefSeq // Homo sapiens erbb2 interacting protein (ERBB2IP), transcript variant 7, mRNA. // chr5 // 100 // 84 // 27 // 27 // 0 /// ENST00000380943 // ENSEMBL // Isoform 2 of Protein LAP2 gene:ENSG00000112851 // chr5 // 100 // 94 // 30 // 30 …
8071136	chr22	16933375	16933472	98	Peak_988	7162	PEX26	1.06709	0	3.24916	11.311	2.18207	11.311	0.0755	0.317411	0.2026	0.0193853	NM_001127649 // PEX26 // peroxisomal biogenesis factor 26 // 22q11.21 // 55670 /// NM_017929 // PEX26 // peroxisomal biogenesis factor 26 // 22q11.21 // 55670 /// ENST00000399744 // PEX26 // peroxisomal biogenesis factor 26 // 22q11.21 // 55670 /// ENST00000329627 // PEX26 // peroxisomal biogenesis factor 26 // 22q11.21 // 55670 /// AK000702 // PEX26 // peroxisomal biogenesis factor 26 // 22q11.2…	NM_001127649 // RefSeq // Homo sapiens peroxisomal biogenesis factor 26 (PEX26), transcript variant 2, mRNA. // chr22 // 100 // 82 // 27 // 27 // 0 /// NM_017929 // RefSeq // Homo sapiens peroxisomal biogenesis factor 26 (PEX26), transcript variant 1, mRNA. // chr22 // 100 // 76 // 25 // 25 // 0 /// ENST00000399744 // ENSEMBL // Peroxisome assembly protein 26 gene:ENSG00000215193 // chr22 // 100 …
7963935	chr12	54509670	54509884	215	Peak_442	190	DNAJC14	4.86397	2.4647	4.86619	11.1707	0.00221948	8.70602	0.0314	0.46786	0.1971	0.0194447	NM_032364 // DNAJC14 // DnaJ (Hsp40) homolog, subfamily C, member 14 // 12q13.2 // 85406 /// ENST00000317269 // DNAJC14 // DnaJ (Hsp40) homolog, subfamily C, member 14 // 12q13.2 // 85406 /// AY188447 // DNAJC14 // DnaJ (Hsp40) homolog, subfamily C, member 14 // 12q13.2 // 85406 /// ENST00000317287 // DNAJC14 // DnaJ (Hsp40) homolog, subfamily C, member 14 // 12q13.2 // 85406 /// ENST00000357606 …	NM_032364 // RefSeq // Homo sapiens DnaJ (Hsp40) homolog, subfamily C, member 14 (DNAJC14), mRNA. // chr12 // 100 // 100 // 23 // 23 // 0 /// ENST00000317269 // ENSEMBL // DnaJ homolog subfamily C member 14 gene:ENSG00000135392 // chr12 // 100 // 100 // 23 // 23 // 0 /// AY188447 // GenBank // Homo sapiens DnaJ protein mRNA, complete cds. // chr12 // 100 // 100 // 23 // 23 // 0 /// ENST0000031728…
8146500	chr8	56954842	56954933	92	Peak_1501	48	LYN	0	2.30396	7.911	14.0568	7.911	11.7528	0.1239	0.276626	0.2833	0.0195647	NM_002350 // LYN // v-yes-1 Yamaguchi sarcoma viral related oncogene homolog // 8q13 // 4067 /// NM_001111097 // LYN // v-yes-1 Yamaguchi sarcoma viral related oncogene homolog // 8q13 // 4067 /// ENST00000392961 // LYN // v-yes-1 Yamaguchi sarcoma viral related oncogene homolog // 8q13 // 4067 /// ENST00000276497 // LYN // v-yes-1 Yamaguchi sarcoma viral related oncogene homolog // 8q13 // 4067 …	NM_002350 // RefSeq // Homo sapiens v-yes-1 Yamaguchi sarcoma viral related oncogene homolog (LYN), transcript variant 1, mRNA. // chr8 // 100 // 100 // 31 // 31 // 0 /// NM_001111097 // RefSeq // Homo sapiens v-yes-1 Yamaguchi sarcoma viral related oncogene homolog (LYN), transcript variant 2, mRNA. // chr8 // 100 // 94 // 29 // 29 // 0 /// ENST00000392961 // ENSEMBL // Isoform LYN A of Tyrosine…
7903321	chr1	100504285	100504401	117	Peak_37	142	RTCD1	1.78761	0	3.4991	9.47418	1.71149	9.47418	0.1238	0.253377	0.2594	0.0200144	NM_001130841 // RTCD1 // RNA terminal phosphate cyclase domain 1 // 1p21.2 // 8634 /// NM_003729 // RTCD1 // RNA terminal phosphate cyclase domain 1 // 1p21.2 // 8634 /// ENST00000370128 // RTCD1 // RNA terminal phosphate cyclase domain 1 // 1p21.2 // 8634 /// ENST00000260563 // RTCD1 // RNA terminal phosphate cyclase domain 1 // 1p21.2 // 8634 /// AK292366 // RTCD1 // RNA terminal phosphate cycl…	NM_001130841 // RefSeq // Homo sapiens RNA terminal phosphate cyclase domain 1 (RTCD1), transcript variant 1, mRNA. // chr1 // 100 // 100 // 28 // 28 // 0 /// NM_003729 // RefSeq // Homo sapiens RNA terminal phosphate cyclase domain 1 (RTCD1), transcript variant 2, mRNA. // chr1 // 100 // 100 // 28 // 28 // 0 /// ENST00000370128 // ENSEMBL // Isoform 1 of RNA 3'-terminal phosphate cyclase gene:EN…
8128383	chr6	99948711	99948876	166	Peak_1287	90	COQ3	1.25994	1.27689	3.01428	9.27443	1.75434	7.99753	0.2943	0.128491	-0.3783	0.0207839	NM_017421 // COQ3 // coenzyme Q3 homolog, methyltransferase (S. cerevisiae) // 6q16.2 // 51805 /// ENST00000254759 // COQ3 // coenzyme Q3 homolog, methyltransferase (S. cerevisiae) // 6q16.2 // 51805 /// ENST00000369242 // COQ3 // coenzyme Q3 homolog, methyltransferase (S. cerevisiae) // 6q16.2 // 51805 /// AK056955 // COQ3 // coenzyme Q3 homolog, methyltransferase (S. cerevisiae) // 6q16.2 // 51…	NM_017421 // RefSeq // Homo sapiens coenzyme Q3 homolog, methyltransferase (S. cerevisiae) (COQ3), mRNA. // chr6 // 100 // 93 // 25 // 25 // 0 /// ENST00000254759 // ENSEMBL // Hexaprenyldihydroxybenzoate methyltransferase, mitochondrial gene:ENSG00000132423 // chr6 // 100 // 100 // 27 // 27 // 0 /// ENST00000369242 // ENSEMBL // Coenzyme Q3 homolog, methyltransferase gene:ENSG00000132423 // chr6…
7956697	chr12	61146813	61146940	128	Peak_451	113	MON2	0	1.65597	1.77689	12.5089	1.77689	10.8529	0.0712	0.27034	0.1574	0.0207894	NM_015026 // MON2 // MON2 homolog (S. cerevisiae) // 12q14.1 // 23041 /// ENST00000393632 // MON2 // MON2 homolog (S. cerevisiae) // 12q14.1 // 23041 /// BC151241 // MON2 // MON2 homolog (S. cerevisiae) // 12q14.1 // 23041 /// ENST00000393630 // MON2 // MON2 homolog (S. cerevisiae) // 12q14.1 // 23041 /// ENST00000280379 // MON2 // MON2 homolog (S. cerevisiae) // 12q14.1 // 23041 /// ENST00000393…	NM_015026 // RefSeq // Homo sapiens MON2 homolog (S. cerevisiae) (MON2), mRNA. // chr12 // 100 // 98 // 49 // 49 // 0 /// ENST00000393632 // ENSEMBL // Isoform 4 of Protein MON2 homolog gene:ENSG00000061987 // chr12 // 100 // 98 // 49 // 49 // 0 /// BC151241 // GenBank // Homo sapiens MON2 homolog (S. cerevisiae), mRNA (cDNA clone MGC:167835 IMAGE:8860514), complete cds. // chr12 // 100 // 92 // …
7955055	chr12	46459419	46459679	261	Peak_421	6392	FLJ20489	0.801343	2.03031	3.48569	10.8536	2.68435	8.82326	-0.0612	0.409173	-0.2473	0.0207959	NM_017842 // SLC48A1 // solute carrier family 48 (heme transporter), member 1 // 12q13.11 // 55652 /// ENST00000442218 // SLC48A1 // solute carrier family 48 (heme transporter), member 1 // 12q13.11 // 55652 /// BC026344 // SLC48A1 // solute carrier family 48 (heme transporter), member 1 // 12q13.11 // 55652 /// ENST00000390229 // SLC48A1 // solute carrier family 48 (heme transporter), member 1 /…	NM_017842 // RefSeq // Homo sapiens solute carrier family 48 (heme transporter), member 1 (SLC48A1), mRNA. // chr12 // 100 // 90 // 27 // 27 // 0 /// ENST00000442218 // ENSEMBL // Isoform 1 of Heme transporter HRG1 gene:ENSG00000211584 // chr12 // 100 // 90 // 27 // 27 // 0 /// BC026344 // GenBank // Homo sapiens solute carrier family 48 (heme transporter), member 1, mRNA (cDNA clone MGC:26667 IM…
7965573	chr12	94635891	94636322	432	Peak_462	72461	NTN4	2.6628	0.490659	1.89534	9.83604	-0.767452	9.34539	-0.0172	0.527132	-0.2386	0.020865	NM_021229 // NTN4 // netrin 4 // 12q22|12q22-q23 // 59277 /// ENST00000343702 // NTN4 // netrin 4 // 12q22|12q22-q23 // 59277 /// AF278532 // NTN4 // netrin 4 // 12q22|12q22-q23 // 59277 /// ENST00000344911 // NTN4 // netrin 4 // 12q22|12q22-q23 // 59277	NM_021229 // RefSeq // Homo sapiens netrin 4 (NTN4), mRNA. // chr12 // 100 // 100 // 34 // 34 // 0 /// ENST00000343702 // ENSEMBL // Isoform 1 of Netrin-4 gene:ENSG00000074527 // chr12 // 100 // 100 // 34 // 34 // 0 /// AF278532 // GenBank // Homo sapiens beta-netrin mRNA, complete cds. // chr12 // 97 // 85 // 28 // 29 // 0 /// ENST00000344911 // ENSEMBL // Isoform 2 of Netrin-4 gene:ENSG00000074…
7959080	chr12	117298489	117298753	265	Peak_478	19	SUDS3	1.18387	0.399933	2.05985	7.90111	0.875975	7.50118	-0.0376	0.47783	-0.2556	0.0209455	NM_022491 // SUDS3 // suppressor of defective silencing 3 homolog (S. cerevisiae) // 12q24.23 // 64426 /// ENST00000397564 // SUDS3 // suppressor of defective silencing 3 homolog (S. cerevisiae) // 12q24.23 // 64426 /// BC098404 // SUDS3 // suppressor of defective silencing 3 homolog (S. cerevisiae) // 12q24.23 // 64426	NM_022491 // RefSeq // Homo sapiens suppressor of defective silencing 3 homolog (S. cerevisiae) (SUDS3), mRNA. // chr12 // 100 // 100 // 15 // 15 // 0 /// ENST00000397564 // ENSEMBL // Sin3 histone deacetylase corepressor complex component SDS3 gene:ENSG00000111707 // chr12 // 100 // 100 // 15 // 15 // 0 /// BC098404 // GenBank // Homo sapiens suppressor of defective silencing 3 homolog (S. cerev…
7956220	chr12	54904151	54904341	191	Peak_447	45	OBFC2B	1.64254	1.66464	3.09606	11.2847	1.45352	9.62005	-0.0306	0.470845	-0.1946	0.0209757	NM_024068 // OBFC2B // oligonucleotide/oligosaccharide-binding fold containing 2B // 12q13.3 // 79035 /// ENST00000380198 // OBFC2B // oligonucleotide/oligosaccharide-binding fold containing 2B // 12q13.3 // 79035 /// ENST00000267023 // OBFC2B // oligonucleotide/oligosaccharide-binding fold containing 2B // 12q13.3 // 79035 /// ENST00000341463 // OBFC2B // oligonucleotide/oligosaccharide-binding …	NM_024068 // RefSeq // Homo sapiens oligonucleotide/oligosaccharide-binding fold containing 2B (OBFC2B), mRNA. // chr12 // 100 // 95 // 19 // 19 // 0 /// ENST00000380198 // ENSEMBL // Isoform 1 of Oligonucleotide/oligosaccharide-binding fold-containing protein 2B gene:ENSG00000139579 // chr12 // 100 // 100 // 20 // 20 // 0 /// ENST00000267023 // ENSEMBL // Isoform 1 of Oligonucleotide/oligosaccha…
8174677	chrX	118583391	118583555	165	Peak_1746	174	CXorf56	0.63379	0	1.65412	6.71806	1.02033	6.71806	0.2237	0.193619	0.3725	0.0209918	AK298877 // CXorf56 // chromosome X open reading frame 56 // Xq23 // 63932 /// ENST00000320339 // CXorf56 // chromosome X open reading frame 56 // Xq23 // 63932 /// AK096297 // CXorf56 // chromosome X open reading frame 56 // Xq23 // 63932 /// AK026618 // CXorf56 // chromosome X open reading frame 56 // Xq23 // 63932 /// ENST00000371594 // CXorf56 // chromosome X open reading frame 56 // Xq23 // …	AK298877 // GenBank // Homo sapiens cDNA FLJ52998 complete cds. // chrX // 100 // 25 // 4 // 4 // 0 /// ENST00000320339 // ENSEMBL // UPF0428 protein CXorf56 gene:ENSG00000018610 // chrX // 100 // 100 // 16 // 16 // 0 /// AK096297 // GenBank // Homo sapiens cDNA FLJ38978 fis, clone NT2RI2004209. // chrX // 100 // 75 // 12 // 12 // 0 /// AK026618 // GenBank // Homo sapiens cDNA: FLJ22965 fis, clon…
7959039	chr12	115902350	115902584	235	Peak_477	69424	FBXW8	2.22501	2.25494	3.29064	12.5785	1.06563	10.3235	0.1491	0.173115	-0.2295	0.021332	NM_153348 // FBXW8 // F-box and WD repeat domain containing 8 // 12q24.22|tdb9938 // 26259 /// NM_012174 // FBXW8 // F-box and WD repeat domain containing 8 // 12q24.22|tdb9938 // 26259 /// ENST00000309909 // FBXW8 // F-box and WD repeat domain containing 8 // 12q24.22|tdb9938 // 26259 /// ENST00000455858 // FBXW8 // F-box and WD repeat domain containing 8 // 12q24.22|tdb9938 // 26259 /// BC03729…	NM_153348 // RefSeq // Homo sapiens F-box and WD repeat domain containing 8 (FBXW8), transcript variant 1, mRNA. // chr12 // 100 // 100 // 44 // 44 // 0 /// NM_012174 // RefSeq // Homo sapiens F-box and WD repeat domain containing 8 (FBXW8), transcript variant 2, mRNA. // chr12 // 100 // 86 // 38 // 38 // 0 /// ENST00000309909 // ENSEMBL // Isoform 1 of F-box/WD repeat-containing protein 8 gene:E…
8164580	chr9	131575783	131575971	189	Peak_1662	20812	PTGES	1.65993	3.36452	4.09154	8.47162	2.43161	5.10711	-0.0631	0.420395	-0.2717	0.0216699	NM_004878 // PTGES // prostaglandin E synthase // 9q34.3 // 9536 /// ENST00000340607 // PTGES // prostaglandin E synthase // 9q34.3 // 9536 /// BC008280 // PTGES // prostaglandin E synthase // 9q34.3 // 9536	NM_004878 // RefSeq // Homo sapiens prostaglandin E synthase (PTGES), mRNA. // chr9 // 100 // 100 // 22 // 22 // 0 /// ENST00000340607 // ENSEMBL // Prostaglandin E synthase gene:ENSG00000148344 // chr9 // 100 // 100 // 22 // 22 // 0 /// BC008280 // GenBank // Homo sapiens prostaglandin E synthase, mRNA (cDNA clone MGC:10317 IMAGE:3623516), complete cds. // chr9 // 100 // 91 // 21 // 20 // 0
8112940	chr5	81132450	81132692	243	Peak_1188	49843	SSBP2	1.29105	0.436141	4.30547	8.61644	3.01442	8.1803	0.0674	0.285835	-0.1554	0.0219575	NM_012446 // SSBP2 // single-stranded DNA binding protein 2 // 5q14.1 // 23635 /// ENST00000320672 // SSBP2 // single-stranded DNA binding protein 2 // 5q14.1 // 23635 /// BC017020 // SSBP2 // single-stranded DNA binding protein 2 // 5q14.1 // 23635 /// ENST00000380182 // SSBP2 // single-stranded DNA binding protein 2 // 5q14.1 // 23635	NM_012446 // RefSeq // Homo sapiens single-stranded DNA binding protein 2 (SSBP2), mRNA. // chr5 // 100 // 100 // 37 // 37 // 0 /// ENST00000320672 // ENSEMBL // Single-stranded DNA-binding protein 2 gene:ENSG00000145687 // chr5 // 100 // 100 // 37 // 37 // 0 /// BC017020 // GenBank // Homo sapiens single-stranded DNA binding protein 2, mRNA (cDNA clone MGC:8958 IMAGE:3913337), complete cds. // c…
8112940	chr5	81183522	81183722	201	Peak_1189	100894	SSBP2	1.56083	0.527275	2.48941	8.27224	0.928582	7.74496	0.0674	0.285835	-0.1554	0.0219575	NM_012446 // SSBP2 // single-stranded DNA binding protein 2 // 5q14.1 // 23635 /// ENST00000320672 // SSBP2 // single-stranded DNA binding protein 2 // 5q14.1 // 23635 /// BC017020 // SSBP2 // single-stranded DNA binding protein 2 // 5q14.1 // 23635 /// ENST00000380182 // SSBP2 // single-stranded DNA binding protein 2 // 5q14.1 // 23635	NM_012446 // RefSeq // Homo sapiens single-stranded DNA binding protein 2 (SSBP2), mRNA. // chr5 // 100 // 100 // 37 // 37 // 0 /// ENST00000320672 // ENSEMBL // Single-stranded DNA-binding protein 2 gene:ENSG00000145687 // chr5 // 100 // 100 // 37 // 37 // 0 /// BC017020 // GenBank // Homo sapiens single-stranded DNA binding protein 2, mRNA (cDNA clone MGC:8958 IMAGE:3913337), complete cds. // c…
8152703	chr8	124619018	124619367	350	Peak_1564	3143	FBXO32	1.19515	0.90842	3.50909	13.3721	2.31395	12.4637	0.0595	0.420395	0.2535	0.0227131	NM_058229 // FBXO32 // F-box protein 32 // 8q24.13 // 114907 /// NM_148177 // FBXO32 // F-box protein 32 // 8q24.13 // 114907 /// ENST00000287396 // FBXO32 // F-box protein 32 // 8q24.13 // 114907 /// AY059629 // FBXO32 // F-box protein 32 // 8q24.13 // 114907 /// ENST00000443022 // FBXO32 // F-box protein 32 // 8q24.13 // 114907	NM_058229 // RefSeq // Homo sapiens F-box protein 32 (FBXO32), transcript variant 1, mRNA. // chr8 // 100 // 93 // 26 // 26 // 0 /// NM_148177 // RefSeq // Homo sapiens F-box protein 32 (FBXO32), transcript variant 2, mRNA. // chr8 // 100 // 79 // 22 // 22 // 0 /// ENST00000287396 // ENSEMBL // F-box only protein 32 gene:ENSG00000156804 // chr8 // 100 // 93 // 26 // 26 // 0 /// AY059629 // GenBan…
8139820	chr7	63660772	63660938	167	Peak_1392	15	ZNF680	1.8786	3.17312	2.17908	8.11262	0.300481	4.9395	0.4418	0.0724578	0.4176	0.0230365	NM_178558 // ZNF680 // zinc finger protein 680 // 7q11.21 // 340252 /// NM_001130022 // ZNF680 // zinc finger protein 680 // 7q11.21 // 340252 /// ENST00000309683 // ZNF680 // zinc finger protein 680 // 7q11.21 // 340252 /// ENST00000447137 // ZNF680 // zinc finger protein 680 // 7q11.21 // 340252 /// BC030700 // ZNF680 // zinc finger protein 680 // 7q11.21 // 340252	NM_178558 // RefSeq // Homo sapiens zinc finger protein 680 (ZNF680), transcript variant 1, mRNA. // chr7 // 100 // 100 // 28 // 28 // 0 /// NM_001130022 // RefSeq // Homo sapiens zinc finger protein 680 (ZNF680), transcript variant 2, mRNA. // chr7 // 100 // 43 // 12 // 12 // 0 /// ENST00000309683 // ENSEMBL // Zinc finger protein 680 gene:ENSG00000173041 // chr7 // 100 // 100 // 28 // 28 // 0 /…
7979260	chr14	54026957	54027148	192	Peak_547	1658	GMFB	1.08933	0.551991	1.42151	7.69777	0.332182	7.14578	0.2022	0.153762	0.2827	0.0232067	NM_004124 // GMFB // glia maturation factor, beta // 14q22.2 // 2764 /// ENST00000358056 // GMFB // glia maturation factor, beta // 14q22.2 // 2764 /// ENST00000401663 // GMFB // glia maturation factor, beta // 14q22.2 // 2764 /// BX647679 // GMFB // glia maturation factor, beta // 14q22.2 // 2764 /// ENST00000354747 // GMFB // glia maturation factor, beta // 14q22.2 // 2764	NM_004124 // RefSeq // Homo sapiens glia maturation factor, beta (GMFB), mRNA. // chr14 // 100 // 100 // 18 // 18 // 0 /// ENST00000358056 // ENSEMBL // Glia maturation factor, beta gene:ENSG00000197045 // chr14 // 100 // 100 // 18 // 18 // 0 /// ENST00000401663 // ENSEMBL // Glia maturation factor, beta gene:ENSG00000197045 // chr14 // 100 // 100 // 18 // 18 // 0 /// BX647679 // GenBank // Homo …
8061715	chr20	30328866	30329174	309	Peak_926	7	KIF3B	0.676863	1.71492	5.2996	22.5203	4.62274	20.8054	0.1443	0.234352	0.272	0.023503	NM_004798 // KIF3B // kinesin family member 3B // 20q11.21 // 9371 /// ENST00000375712 // KIF3B // kinesin family member 3B // 20q11.21 // 9371 /// BC136310 // KIF3B // kinesin family member 3B // 20q11.21 // 9371 /// ENST00000418717 // KIF3B // kinesin family member 3B // 20q11.21 // 9371	NM_004798 // RefSeq // Homo sapiens kinesin family member 3B (KIF3B), mRNA. // chr20 // 100 // 100 // 31 // 31 // 0 /// ENST00000375712 // ENSEMBL // Kinesin-like protein KIF3B gene:ENSG00000101350 // chr20 // 100 // 100 // 31 // 31 // 0 /// BC136310 // GenBank // Homo sapiens kinesin family member 3B, mRNA (cDNA clone MGC:167920 IMAGE:9020297), complete cds. // chr20 // 100 // 90 // 28 // 28 // …
7954752	chr12	32723444	32723547	104	Peak_401	192	DNM1L	2.01106	1.01906	3.93648	11.2506	1.92542	10.2315	0.0226	0.484705	-0.1591	0.0240407	NM_012062 // DNM1L // dynamin 1-like // 12p11.21 // 10059 /// NM_012063 // DNM1L // dynamin 1-like // 12p11.21 // 10059 /// NM_005690 // DNM1L // dynamin 1-like // 12p11.21 // 10059 /// ENST00000266481 // DNM1L // dynamin 1-like // 12p11.21 // 10059 /// ENST00000452533 // DNM1L // dynamin 1-like // 12p11.21 // 10059 /// ENST00000358214 // DNM1L // dynamin 1-like // 12p11.21 // 10059 /// AK299926 …	NM_012062 // RefSeq // Homo sapiens dynamin 1-like (DNM1L), transcript variant 1, mRNA. // chr12 // 100 // 100 // 25 // 25 // 0 /// NM_012063 // RefSeq // Homo sapiens dynamin 1-like (DNM1L), transcript variant 2, mRNA. // chr12 // 100 // 96 // 24 // 24 // 0 /// NM_005690 // RefSeq // Homo sapiens dynamin 1-like (DNM1L), transcript variant 3, mRNA. // chr12 // 100 // 92 // 23 // 23 // 0 /// ENST0…
8150872	chr8	57149498	57149744	247	Peak_1502	27	RPS20	1.27015	0.858156	5.89322	8.22758	4.62307	7.36942	0.0065	0.554855	0.2791	0.0241625	NM_001023 // RPS20 // ribosomal protein S20 // 8q12 // 6224 /// NM_001146227 // RPS20 // ribosomal protein S20 // 8q12 // 6224 /// ENST00000009589 // RPS20 // ribosomal protein S20 // 8q12 // 6224 /// ENST00000427539 // RPS20 // ribosomal protein S20 // 8q12 // 6224 /// L06498 // RPS20 // ribosomal protein S20 // 8q12 // 6224	NM_001023 // RefSeq // Homo sapiens ribosomal protein S20 (RPS20), transcript variant 2, mRNA. // chr8 // 100 // 100 // 11 // 11 // 0 /// NM_001146227 // RefSeq // Homo sapiens ribosomal protein S20 (RPS20), transcript variant 1, mRNA. // chr8 // 100 // 91 // 10 // 10 // 0 /// ENST00000009589 // ENSEMBL // 40S ribosomal protein S20 gene:ENSG00000008988 // chr8 // 100 // 100 // 11 // 11 // 0 /// E…
8158269	chr9	130258028	130258152	125	Peak_1660	1315	ODF2	0.836602	2.54357	1.45562	8.86784	0.619022	6.32426	0.0061	0.547036	-0.1624	0.024268	NM_002540 // ODF2 // outer dense fiber of sperm tails 2 // 9q34.11 // 4957 /// NM_153437 // ODF2 // outer dense fiber of sperm tails 2 // 9q34.11 // 4957 /// ENST00000303890 // ODF2 // outer dense fiber of sperm tails 2 // 9q34.11 // 4957 /// ENST00000393527 // ODF2 // outer dense fiber of sperm tails 2 // 9q34.11 // 4957 /// ENST00000372791 // ODF2 // outer dense fiber of sperm tails 2 // 9q34.1…	NM_002540 // RefSeq // Homo sapiens outer dense fiber of sperm tails 2 (ODF2), transcript variant 1, mRNA. // chr9 // 100 // 81 // 25 // 25 // 0 /// NM_153437 // RefSeq // Homo sapiens outer dense fiber of sperm tails 2 (ODF2), transcript variant 2, mRNA. // chr9 // 100 // 61 // 19 // 19 // 0 /// ENST00000303890 // ENSEMBL // Isoform 3 of Outer dense fiber protein 2 gene:ENSG00000136811 // chr9 /…
8153328	chr8	143748360	143748505	146	Peak_1590	3590	JRK	1.43254	0.725906	3.73876	9.27951	2.30622	8.5536	0.0182	0.526348	-0.24	0.024268	NM_003724 // JRK // jerky homolog (mouse) // 8q24.3 // 8629 /// NM_001077527 // JRK // jerky homolog (mouse) // 8q24.3 // 8629 /// ENST00000430360 // JRK // jerky homolog (mouse) // 8q24.3 // 8629 /// ENST00000413868 // JRK // jerky homolog (mouse) // 8q24.3 // 8629 /// BC043351 // JRK // jerky homolog (mouse) // 8q24.3 // 8629 /// ENST00000422119 // JRK // jerky homolog (mouse) // 8q24.3 // 8629	NM_003724 // RefSeq // Homo sapiens jerky homolog (mouse) (JRK), transcript variant 1, mRNA. // chr8 // 100 // 94 // 16 // 16 // 0 /// NM_001077527 // RefSeq // Homo sapiens jerky homolog (mouse) (JRK), transcript variant 2, mRNA. // chr8 // 100 // 82 // 14 // 14 // 0 /// ENST00000430360 // ENSEMBL // jerky isoform a gene:ENSG00000234616 // chr8 // 100 // 94 // 16 // 16 // 0 /// ENST00000413868 /…
7906133	chr1	154452855	154453290	436	Peak_60	3765	PMF1	8.63466	4.61849	11.6851	25.4238	3.0504	20.8053	0.1094	0.203867	-0.1819	0.0251158	NM_007221 // PMF1 // polyamine-modulated factor 1 // 1q12 // 11243 /// AF141310 // PMF1 // polyamine-modulated factor 1 // 1q12 // 11243 /// ENST00000368273 // PMF1 // polyamine-modulated factor 1 // 1q12 // 11243 /// ENST00000368276 // PMF1 // polyamine-modulated factor 1 // 1q12 // 11243 /// ENST00000320139 // PMF1 // polyamine-modulated factor 1 // 1q12 // 11243	NM_007221 // RefSeq // Homo sapiens polyamine-modulated factor 1 (PMF1), mRNA. // chr1 // 100 // 100 // 32 // 32 // 0 /// AF141310 // GenBank // Homo sapiens polyamine modulated factor-1 (PMF1) mRNA, complete cds. // chr1 // 94 // 100 // 30 // 32 // 0 /// ENST00000368273 // ENSEMBL // Isoform 2 of Polyamine-modulated factor 1 gene:ENSG00000160783 // chr1 // 100 // 88 // 28 // 28 // 0 /// ENST0000…
7930139	chr10	104395255	104395512	258	Peak_211	1242	TRIM8	1.21599	1.23235	2.29204	10.2637	1.07605	9.03135	0.1613	0.104733	-0.178	0.025174	NM_030912 // TRIM8 // tripartite motif-containing 8 // 10q24.3 // 81603 /// ENST00000302424 // TRIM8 // tripartite motif-containing 8 // 10q24.3 // 81603 /// ENST00000369896 // TRIM8 // tripartite motif-containing 8 // 10q24.3 // 81603 /// AF281046 // TRIM8 // tripartite motif-containing 8 // 10q24.3 // 81603	NM_030912 // RefSeq // Homo sapiens tripartite motif-containing 8 (TRIM8), mRNA. // chr10 // 100 // 100 // 29 // 29 // 0 /// ENST00000302424 // ENSEMBL // Tripartite motif-containing protein 8 gene:ENSG00000171206 // chr10 // 100 // 100 // 29 // 29 // 0 /// ENST00000369896 // ENSEMBL // Tripartite motif-containing protein 8 gene:ENSG00000171206 // chr10 // 100 // 100 // 29 // 29 // 0 /// AF281046…
8068713	chr21	41690683	41690817	135	Peak_983	29173	MX1	2.3239	3.14022	2.35865	15.5096	0.0347554	12.3694	0.1678	0.300142	0.3957	0.0252529	NM_002462 // MX1 // myxovirus (influenza virus) resistance 1, interferon-inducible protein p78 (mouse) // 21q22.3 // 4599 /// NM_001144925 // MX1 // myxovirus (influenza virus) resistance 1, interferon-inducible protein p78 (mouse) // 21q22.3 // 4599 /// ENST00000398598 // MX1 // myxovirus (influenza virus) resistance 1, interferon-inducible protein p78 (mouse) // 21q22.3 // 4599 /// ENST00000398…	NM_002462 // RefSeq // Homo sapiens myxovirus (influenza virus) resistance 1, interferon-inducible protein p78 (mouse) (MX1), transcript variant 2, mRNA. // chr21 // 100 // 100 // 41 // 41 // 0 /// NM_001144925 // RefSeq // Homo sapiens myxovirus (influenza virus) resistance 1, interferon-inducible protein p78 (mouse) (MX1), transcript variant 1, mRNA. // chr21 // 100 // 95 // 39 // 39 // 0 /// E…
8153021	chr8	134653159	134653300	142	Peak_1582	36	ST3GAL1	2.20934	0	2.56272	9.5409	0.353382	9.5409	-0.0295	0.488083	-0.2122	0.0256605	NM_003033 // ST3GAL1 // ST3 beta-galactoside alpha-2,3-sialyltransferase 1 // 8q24.22 // 6482 /// NM_173344 // ST3GAL1 // ST3 beta-galactoside alpha-2,3-sialyltransferase 1 // 8q24.22 // 6482 /// ENST00000395320 // ST3GAL1 // ST3 beta-galactoside alpha-2,3-sialyltransferase 1 // 8q24.22 // 6482 /// ENST00000319914 // ST3GAL1 // ST3 beta-galactoside alpha-2,3-sialyltransferase 1 // 8q24.22 // 6482…	NM_003033 // RefSeq // Homo sapiens ST3 beta-galactoside alpha-2,3-sialyltransferase 1 (ST3GAL1), transcript variant 1, mRNA. // chr8 // 100 // 100 // 27 // 27 // 0 /// NM_173344 // RefSeq // Homo sapiens ST3 beta-galactoside alpha-2,3-sialyltransferase 1 (ST3GAL1), transcript variant 2, mRNA. // chr8 // 100 // 93 // 25 // 25 // 0 /// ENST00000395320 // ENSEMBL // CMP-N-acetylneuraminate-beta-gal…
8116622	chr6	3014140	3014318	179	Peak_1244	7727	RIPK1	0.58422	1.18416	1.52475	6.88069	0.940527	5.69653	0.2473	0.0561736	0.2006	0.0260863	NM_003804 // RIPK1 // receptor (TNFRSF)-interacting serine-threonine kinase 1 // 6p25.2 // 8737 /// ENST00000259808 // RIPK1 // receptor (TNFRSF)-interacting serine-threonine kinase 1 // 6p25.2 // 8737 /// ENST00000380409 // RIPK1 // receptor (TNFRSF)-interacting serine-threonine kinase 1 // 6p25.2 // 8737 /// AB208926 // RIPK1 // receptor (TNFRSF)-interacting serine-threonine kinase 1 // 6p25.2 …	NM_003804 // RefSeq // Homo sapiens receptor (TNFRSF)-interacting serine-threonine kinase 1 (RIPK1), mRNA. // chr6 // 100 // 100 // 41 // 41 // 0 /// ENST00000259808 // ENSEMBL // Isoform 1 of Receptor-interacting serine/threonine-protein kinase 1 gene:ENSG00000137275 // chr6 // 100 // 100 // 41 // 41 // 0 /// ENST00000380409 // ENSEMBL // Isoform 1 of Receptor-interacting serine/threonine-protei…
8108620	chr5	140059941	140060094	154	Peak_1219	98	ZMAT2	2.71624	1.37639	5.90757	11.5966	3.19133	10.2203	0.2345	0.0621106	0.1986	0.0264145	NM_144723 // ZMAT2 // zinc finger, matrin type 2 // 5q31.3 // 153527 /// ENST00000274712 // ZMAT2 // zinc finger, matrin type 2 // 5q31.3 // 153527 /// BC056668 // ZMAT2 // zinc finger, matrin type 2 // 5q31.3 // 153527	NM_144723 // RefSeq // Homo sapiens zinc finger, matrin type 2 (ZMAT2), mRNA. // chr5 // 100 // 93 // 26 // 26 // 0 /// ENST00000274712 // ENSEMBL // Zinc finger matrin-type protein 2 gene:ENSG00000146007 // chr5 // 100 // 100 // 28 // 28 // 0 /// BC056668 // GenBank // Homo sapiens zinc finger, matrin type 2, mRNA (cDNA clone MGC:61999 IMAGE:4773709), complete cds. // chr5 // 96 // 93 // 25 // 2…
7990361	chr15	72540416	72540666	251	Peak_612	78	UBL7	0.833269	1.26672	2.71842	6.86973	1.88515	5.60301	0.1167	0.197564	0.186	0.0272525	NM_032907 // UBL7 // ubiquitin-like 7 (bone marrow stromal cell-derived) // 15q24.1 // 84993 /// NM_201265 // UBL7 // ubiquitin-like 7 (bone marrow stromal cell-derived) // 15q24.1 // 84993 /// ENST00000395081 // UBL7 // ubiquitin-like 7 (bone marrow stromal cell-derived) // 15q24.1 // 84993 /// ENST00000361351 // UBL7 // ubiquitin-like 7 (bone marrow stromal cell-derived) // 15q24.1 // 84993 ///…	NM_032907 // RefSeq // Homo sapiens ubiquitin-like 7 (bone marrow stromal cell-derived) (UBL7), transcript variant 1, mRNA. // chr15 // 100 // 84 // 32 // 32 // 0 /// NM_201265 // RefSeq // Homo sapiens ubiquitin-like 7 (bone marrow stromal cell-derived) (UBL7), transcript variant 2, mRNA. // chr15 // 100 // 74 // 28 // 28 // 0 /// ENST00000395081 // ENSEMBL // Ubiquitin-like protein 7 gene:ENSG0…
8115524	chr5	157308365	157308521	157	Peak_1233	89797	CLINT1	3.99651	0.675046	2.60761	10.5906	-1.3889	9.91552	0.1073	0.233312	0.1947	0.0273931	NM_014666 // CLINT1 // clathrin interactor 1 // 5q33.3 // 9685 /// ENST00000411809 // CLINT1 // clathrin interactor 1 // 5q33.3 // 9685 /// AK300257 // CLINT1 // clathrin interactor 1 // 5q33.3 // 9685 /// ENST00000296951 // CLINT1 // clathrin interactor 1 // 5q33.3 // 9685 /// ENST00000452585 // CLINT1 // clathrin interactor 1 // 5q33.3 // 9685	NM_014666 // RefSeq // Homo sapiens clathrin interactor 1 (CLINT1), mRNA. // chr5 // 100 // 100 // 32 // 32 // 0 /// ENST00000411809 // ENSEMBL // cDNA FLJ61629, highly similar to Clathrin interactor 1 gene:ENSG00000113282 // chr5 // 100 // 100 // 32 // 32 // 0 /// AK300257 // GenBank // Homo sapiens cDNA FLJ61629 complete cds, highly similar to Clathrin interactor 1. // chr5 // 100 // 81 // 26 /…
7932069	chr10	12278076	12278171	96	Peak_114	74	NUDT5	1.08933	0	3.31685	14.7541	2.22753	14.7541	0.2682	0.100155	0.2835	0.0274052	NM_014142 // NUDT5 // nudix (nucleoside diphosphate linked moiety X)-type motif 5 // 10p14-p13 // 11164 /// ENST00000378952 // NUDT5 // nudix (nucleoside diphosphate linked moiety X)-type motif 5 // 10p14-p13 // 11164 /// BC000025 // NUDT5 // nudix (nucleoside diphosphate linked moiety X)-type motif 5 // 10p14-p13 // 11164 /// AF155832 // NUDT5 // nudix (nucleoside diphosphate linked moiety X)-ty…	NM_014142 // RefSeq // Homo sapiens nudix (nucleoside diphosphate linked moiety X)-type motif 5 (NUDT5), mRNA. // chr10 // 100 // 100 // 29 // 29 // 0 /// ENST00000378952 // ENSEMBL // ADP-sugar pyrophosphatase gene:ENSG00000165609 // chr10 // 100 // 100 // 29 // 29 // 0 /// BC000025 // GenBank // Homo sapiens nudix (nucleoside diphosphate linked moiety X)-type motif 5, mRNA (cDNA clone MGC:1143 …
8066254	chr20	36497276	36497574	299	Peak_937	149	LOC388796	2.0985	1.77228	5.78112	13.3874	3.68262	11.6152	-0.1914	0.340759	-0.5215	0.0278133	BC012894 // LOC388796 // hypothetical LOC388796 // 20q11.23 // 388796	BC012894 // GenBank HTC // Homo sapiens hypothetical LOC388796, mRNA (cDNA clone IMAGE:4155833), with apparent retained intron. // chr20 // 100 // 100 // 25 // 25 // 0 /// uc002xig.1 // UCSC Genes // --- // chr20 // 100 // 100 // 25 // 25 // 0 /// ENST00000414142 // ENSEMBL // cdna:pseudogene chromosome:GRCh37:20:37049240:37063916:-1 gene:ENSG00000196756 // chr20 // 100 // 100 // 25 // 25 // 0 //…
8157828	chr9	126672433	126672613	181	Peak_1654	1319	ARPC5L	1.15553	1.17107	2.26185	8.50583	1.10632	7.33475	0.002	0.562553	-0.1985	0.0287501	NM_030978 // ARPC5L // actin related protein 2/3 complex, subunit 5-like // 9q33.3 // 81873 /// ENST00000353214 // ARPC5L // actin related protein 2/3 complex, subunit 5-like // 9q33.3 // 81873 /// ENST00000259477 // ARPC5L // actin related protein 2/3 complex, subunit 5-like // 9q33.3 // 81873 /// AK056174 // ARPC5L // actin related protein 2/3 complex, subunit 5-like // 9q33.3 // 81873	NM_030978 // RefSeq // Homo sapiens actin related protein 2/3 complex, subunit 5-like (ARPC5L), mRNA. // chr9 // 100 // 63 // 20 // 20 // 0 /// ENST00000353214 // ENSEMBL // Actin-related protein 2/3 complex subunit 5-like protein gene:ENSG00000136950 // chr9 // 100 // 100 // 32 // 32 // 0 /// ENST00000259477 // ENSEMBL // Actin-related protein 2/3 complex subunit 5-like protein gene:ENSG00000136…
8105463	chr5	56505502	56505646	145	Peak_1173	26	GPBP1	2.88484	1.46182	3.76455	12.3164	0.87971	10.8546	0.1332	0.178197	0.1952	0.0287689	NM_022913 // GPBP1 // GC-rich promoter binding protein 1 // 5q11.2 // 65056 /// NM_001127235 // GPBP1 // GC-rich promoter binding protein 1 // 5q11.2 // 65056 /// NM_001127236 // GPBP1 // GC-rich promoter binding protein 1 // 5q11.2 // 65056 /// ENST00000309096 // GPBP1 // GC-rich promoter binding protein 1 // 5q11.2 // 65056 /// ENST00000454432 // GPBP1 // GC-rich promoter binding protein 1 // 5…	NM_022913 // RefSeq // Homo sapiens GC-rich promoter binding protein 1 (GPBP1), transcript variant 1, mRNA. // chr5 // 100 // 100 // 33 // 33 // 0 /// NM_001127235 // RefSeq // Homo sapiens GC-rich promoter binding protein 1 (GPBP1), transcript variant 2, mRNA. // chr5 // 100 // 100 // 33 // 33 // 0 /// NM_001127236 // RefSeq // Homo sapiens GC-rich promoter binding protein 1 (GPBP1), transcript …
8061447	chr20	25162148	25162290	143	Peak_916	14386	PYGB	1.46259	2.2234	2.2267	9.90483	0.764107	7.68142	0.0397	0.420013	-0.1594	0.0290883	NM_002862 // PYGB // phosphorylase, glycogen; brain // 20p11.2-p11.1 // 5834 /// ENST00000216962 // PYGB // phosphorylase, glycogen; brain // 20p11.2-p11.1 // 5834 /// BC017045 // PYGB // phosphorylase, glycogen; brain // 20p11.2-p11.1 // 5834 /// ENST00000376595 // PYGB // phosphorylase, glycogen; brain // 20p11.2-p11.1 // 5834 /// ENST00000428458 // PYGB // phosphorylase, glycogen; brain // 20p…	NM_002862 // RefSeq // Homo sapiens phosphorylase, glycogen; brain (PYGB), mRNA. // chr20 // 100 // 100 // 28 // 28 // 0 /// ENST00000216962 // ENSEMBL // Glycogen phosphorylase, brain form gene:ENSG00000100994 // chr20 // 100 // 100 // 28 // 28 // 0 /// BC017045 // GenBank // Homo sapiens phosphorylase, glycogen; brain, mRNA (cDNA clone MGC:9213 IMAGE:3877951), complete cds. // chr20 // 100 // 1…
8150844	chr8	55626869	55627011	143	Peak_1500	28612	SEC11B	2.92518	1.48227	5.0896	11.6274	2.16441	10.1451	-0.0253	0.523391	0.2997	0.0292564	---	ENST00000413112 // ENSEMBL // cdna:pseudogene chromosome:GRCh37:8:55435339:55435839:-1 gene:ENSG00000226098 // chr8 // 100 // 79 // 22 // 22 // 0 /// GENSCAN00000034558 // ENSEMBL // cdna:Genscan chromosome:GRCh37:8:55402905:55464018:-1 // chr8 // 100 // 89 // 25 // 25 // 0 /// NM_014300 // RefSeq // Homo sapiens SEC11 homolog A (S. cerevisiae) (SEC11A), mRNA. // chr8 // 21 // 100 // 6 // 28 // 1…
8150578	chr8	46975873	46976061	189	Peak_1484	95273	---	17.1526	12.8973	15.6441	20.5274	-1.50845	7.63008	0.1208	0.343027	0.3277	0.029437	---	---
8150578	chr8	46987699	46987874	176	Peak_1487	83454	---	6.53596	1.20434	6.4614	5.59838	-0.0745544	4.39404	0.1208	0.343027	0.3277	0.029437	---	---
8150578	chr8	46991465	46991629	165	Peak_1488	79693	---	1.90137	0	0.275686	0.746451	-1.62568	0.746451	0.1208	0.343027	0.3277	0.029437	---	---
8150578	chr8	47000549	47000673	125	Peak_1489	70629	---	1.6732	0	0.727812	0.492658	-0.945392	0.492658	0.1208	0.343027	0.3277	0.029437	---	---
8150578	chr8	46971195	46975614	4420	Peak_1483	97836	---	4.80289	6.85768	7.13198	7.02204	2.32909	0.164365	0.1208	0.343027	0.3277	0.029437	---	---
8150578	chr8	47001920	47002029	110	Peak_1491	69266	---	1.90137	0.963475	0	1.11968	-1.90137	0.156201	0.1208	0.343027	0.3277	0.029437	---	---
8150578	chr8	46962496	46965852	3357	Peak_1479	107066	---	2.95938	1.79952	2.5881	1.92616	-0.371282	0.126643	0.1208	0.343027	0.3277	0.029437	---	---
8150578	chr8	46979079	46979209	131	Peak_1486	92096	---	0	0	0	0	0	0	0.1208	0.343027	0.3277	0.029437	---	---
8150578	chr8	47001329	47001454	126	Peak_1490	69849	---	0	0	0	0	0	0	0.1208	0.343027	0.3277	0.029437	---	---
8150578	chr8	46960329	46962484	2156	Peak_1478	109834	---	3.54081	5.60389	4.78935	5.16993	1.24853	-0.433953	0.1208	0.343027	0.3277	0.029437	---	---
8150578	chr8	46968053	46971026	2974	Peak_1482	101701	---	1.75816	2.03127	1.43776	1.49089	-0.320399	-0.540374	0.1208	0.343027	0.3277	0.029437	---	---
8150578	chr8	46958053	46958630	578	Peak_1476	112899	---	0.361852	0.550081	0.0786994	0	-0.283153	-0.550081	0.1208	0.343027	0.3277	0.029437	---	---
8150578	chr8	46958638	46960326	1689	Peak_1477	111758	---	3.21961	4.32965	4.44379	3.75546	1.22419	-0.574192	0.1208	0.343027	0.3277	0.029437	---	---
8150578	chr8	46965868	46966156	289	Peak_1480	105228	---	3.25667	1.46688	0.786994	0.639262	-2.46968	-0.827621	0.1208	0.343027	0.3277	0.029437	---	---
8150578	chr8	46966737	46968044	1308	Peak_1481	103850	---	1.67896	2.43079	1.73885	1.31827	0.059887	-1.11251	0.1208	0.343027	0.3277	0.029437	---	---
8150578	chr8	46976443	46976756	314	Peak_1485	94641	---	4.66259	2.36266	0.724335	0.980608	-3.93826	-1.38205	0.1208	0.343027	0.3277	0.029437	---	---
8131143	chr7	2517658	2517842	185	Peak_1324	6172	LFNG	0.565272	1.14575	2.21294	8.32192	1.64767	7.17616	-0.3704	0.0650295	-0.3123	0.0295914	NM_001040167 // LFNG // LFNG O-fucosylpeptide 3-beta-N-acetylglucosaminyltransferase // 7p22.2 // 3955 /// NM_001040168 // LFNG // LFNG O-fucosylpeptide 3-beta-N-acetylglucosaminyltransferase // 7p22.2 // 3955 /// ENST00000222725 // LFNG // LFNG O-fucosylpeptide 3-beta-N-acetylglucosaminyltransferase // 7p22.2 // 3955 /// ENST00000359574 // LFNG // LFNG O-fucosylpeptide 3-beta-N-acetylglucosaminy…	NM_001040167 // RefSeq // Homo sapiens LFNG O-fucosylpeptide 3-beta-N-acetylglucosaminyltransferase (LFNG), transcript variant 1, mRNA. // chr7 // 100 // 79 // 22 // 22 // 0 /// NM_001040168 // RefSeq // Homo sapiens LFNG O-fucosylpeptide 3-beta-N-acetylglucosaminyltransferase (LFNG), transcript variant 2, mRNA. // chr7 // 100 // 71 // 20 // 20 // 0 /// ENST00000222725 // ENSEMBL // Isoform 1 of …
7952768	chr11	130291498	130291697	200	Peak_376	83	SNX19	1.04575	0.529911	3.63906	8.3136	2.59331	7.78368	-0.0119	0.532532	0.1777	0.0298255	NM_014758 // SNX19 // sorting nexin 19 // 11q25 // 399979 /// ENST00000265909 // SNX19 // sorting nexin 19 // 11q25 // 399979 /// AK292457 // SNX19 // sorting nexin 19 // 11q25 // 399979 /// ENST00000426933 // SNX19 // sorting nexin 19 // 11q25 // 399979	NM_014758 // RefSeq // Homo sapiens sorting nexin 19 (SNX19), mRNA. // chr11 // 100 // 94 // 33 // 33 // 0 /// ENST00000265909 // ENSEMBL // Sorting nexin-19 gene:ENSG00000120451 // chr11 // 100 // 94 // 33 // 33 // 0 /// AK292457 // GenBank // Homo sapiens cDNA FLJ76442 complete cds. // chr11 // 100 // 83 // 29 // 29 // 0 /// ENST00000426933 // ENSEMBL // cDNA FLJ57308, highly similar to Sorting…
7990033	chr15	68173241	68173334	94	Peak_607	3923	TLE3	1.1125	1.12747	3.87134	11.7923	2.75884	10.6649	0.0649	0.324845	-0.1628	0.0301364	NM_005078 // TLE3 // transducin-like enhancer of split 3 (E(sp1) homolog, Drosophila) // 15q22 // 7090 /// NM_001105192 // TLE3 // transducin-like enhancer of split 3 (E(sp1) homolog, Drosophila) // 15q22 // 7090 /// NM_020908 // TLE3 // transducin-like enhancer of split 3 (E(sp1) homolog, Drosophila) // 15q22 // 7090 /// ENST00000317509 // TLE3 // transducin-like enhancer of split 3 (E(sp1) homo…	NM_005078 // RefSeq // Homo sapiens transducin-like enhancer of split 3 (E(sp1) homolog, Drosophila) (TLE3), transcript variant 1, mRNA. // chr15 // 100 // 93 // 26 // 26 // 0 /// NM_001105192 // RefSeq // Homo sapiens transducin-like enhancer of split 3 (E(sp1) homolog, Drosophila) (TLE3), transcript variant 2, mRNA. // chr15 // 100 // 93 // 26 // 26 // 0 /// NM_020908 // RefSeq // Homo sapiens …
8106429	chr5	76361840	76361937	98	Peak_1185	1	AGGF1	2.13419	1.08145	2.785	10.6826	0.650806	9.60117	0.161	0.103489	0.1686	0.0303046	NM_018046 // AGGF1 // angiogenic factor with G patch and FHA domains 1 // 5q13.3 // 55109 /// ENST00000312916 // AGGF1 // angiogenic factor with G patch and FHA domains 1 // 5q13.3 // 55109 /// AY500994 // AGGF1 // angiogenic factor with G patch and FHA domains 1 // 5q13.3 // 55109	NM_018046 // RefSeq // Homo sapiens angiogenic factor with G patch and FHA domains 1 (AGGF1), mRNA. // chr5 // 100 // 87 // 26 // 26 // 0 /// ENST00000312916 // ENSEMBL // Isoform 1 of Angiogenic factor with G patch and FHA domains 1 gene:ENSG00000164252 // chr5 // 100 // 87 // 26 // 26 // 0 /// AY500994 // GenBank // Homo sapiens angiogenic factor VG5Q mRNA, complete cds. // chr5 // 100 // 80 //…
8153935	chr8	146199026	146199235	210	Peak_1602	141	ZNF252	0	1.51403	4.76544	9.6772	4.76544	8.16317	0.4819	0.0576301	0.3828	0.0304418	NR_023392 // ZNF252 // zinc finger protein 252 // 8q24.3 // 286101 /// AK296398 // ZNF252 // zinc finger protein 252 // 8q24.3 // 286101 /// ENST00000427606 // ZNF252 // zinc finger protein 252 // 8q24.3 // 286101 /// ENST00000355436 // ZNF252 // zinc finger protein 252 // 8q24.3 // 286101 /// ENST00000426361 // ZNF252 // zinc finger protein 252 // 8q24.3 // 286101	NR_023392 // RefSeq // Homo sapiens zinc finger protein 252 (ZNF252), non-coding RNA. // chr8 // 100 // 100 // 30 // 30 // 0 /// AK296398 // GenBank // Homo sapiens cDNA FLJ60618 complete cds, weakly similar to Zinc finger protein 3. // chr8 // 97 // 100 // 29 // 30 // 0 /// ENST00000427606 // ENSEMBL // cDNA FLJ60618, weakly similar to Zinc finger protein 3 gene:ENSG00000196922 // chr8 // 100 //…
7920382	chr1	152197726	152197963	238	Peak_59	277	CRTC2	1.75757	0.890607	2.86691	9.5737	1.10934	8.6831	0.0715	0.353106	0.1993	0.0312058	NM_181715 // CRTC2 // CREB regulated transcription coactivator 2 // 1q21.3 // 200186 /// ENST00000368633 // CRTC2 // CREB regulated transcription coactivator 2 // 1q21.3 // 200186 /// ENST00000303569 // CRTC2 // CREB regulated transcription coactivator 2 // 1q21.3 // 200186 /// AY360172 // CRTC2 // CREB regulated transcription coactivator 2 // 1q21.3 // 200186 /// ENST00000368630 // CRTC2 // CREB…	NM_181715 // RefSeq // Homo sapiens CREB regulated transcription coactivator 2 (CRTC2), mRNA. // chr1 // 100 // 91 // 21 // 21 // 0 /// ENST00000368633 // ENSEMBL // CREB-regulated transcription coactivator 2 gene:ENSG00000160741 // chr1 // 100 // 96 // 22 // 22 // 0 /// ENST00000303569 // ENSEMBL // CREB-regulated transcription coactivator 2 gene:ENSG00000160741 // chr1 // 100 // 91 // 21 // 21 …
8045499	chr2	138249619	138249826	208	Peak_873	188455	HNMT	0.502766	1.52859	0.874774	6.80957	0.372009	5.28098	0.1746	0.295739	-0.3852	0.031241	NM_006895 // HNMT // histamine N-methyltransferase // 2q22.1 // 3176 /// NM_001024075 // HNMT // histamine N-methyltransferase // 2q22.1 // 3176 /// NM_001024074 // HNMT // histamine N-methyltransferase // 2q22.1 // 3176 /// ENST00000280097 // HNMT // histamine N-methyltransferase // 2q22.1 // 3176 /// ENST00000329366 // HNMT // histamine N-methyltransferase // 2q22.1 // 3176 /// ENST00000410115 …	NM_006895 // RefSeq // Homo sapiens histamine N-methyltransferase (HNMT), transcript variant 1, mRNA. // chr2 // 100 // 67 // 28 // 28 // 0 /// NM_001024075 // RefSeq // Homo sapiens histamine N-methyltransferase (HNMT), transcript variant 3, mRNA. // chr2 // 100 // 48 // 20 // 20 // 0 /// NM_001024074 // RefSeq // Homo sapiens histamine N-methyltransferase (HNMT), transcript variant 2, mRNA. // …
7961767	chr12	22487684	22487855	172	Peak_394	100824	KIAA0528	1.21599	0.616176	5.02487	8.23483	3.80887	7.61865	0.1905	0.0903304	-0.1861	0.0314566	AK295862 // KIAA0528 // KIAA0528 // 12p12.1 // 9847 /// BC117143 // KIAA0528 // KIAA0528 // 12p12.1 // 9847 /// BC143859 // KIAA0528 // KIAA0528 // 12p12.1 // 9847 /// BC143860 // KIAA0528 // KIAA0528 // 12p12.1 // 9847 /// BC143878 // KIAA0528 // KIAA0528 // 12p12.1 // 9847 /// AK299353 // KIAA0528 // KIAA0528 // 12p12.1 // 9847 /// BC042498 // KIAA0528 // KIAA0528 // 12p12.1 // 9847 /// NM_0148…	AK295862 // GenBank // Homo sapiens cDNA FLJ60272 complete cds. // chr12 // 100 // 91 // 30 // 30 // 0 /// BC117143 // GenBank // Homo sapiens KIAA0528, mRNA (cDNA clone MGC:150752 IMAGE:40125694), complete cds. // chr12 // 100 // 88 // 29 // 29 // 0 /// BC143859 // GenBank // Homo sapiens KIAA0528, mRNA (cDNA clone MGC:177392 IMAGE:9052375), complete cds. // chr12 // 100 // 88 // 29 // 29 // 0 /…
8029129	chr19	47055577	47055884	308	Peak_800	3	RPS19	0.67906	0.688197	1.91996	8.9974	1.2409	8.3092	-0.0411	0.475852	0.2482	0.0317478	NM_001022 // RPS19 // ribosomal protein S19 // 19q13.2 // 6223 /// ENST00000221975 // RPS19 // ribosomal protein S19 // 19q13.2 // 6223 /// BC018616 // RPS19 // ribosomal protein S19 // 19q13.2 // 6223	NM_001022 // RefSeq // Homo sapiens ribosomal protein S19 (RPS19), mRNA. // chr19 // 100 // 100 // 23 // 23 // 0 /// ENST00000221975 // ENSEMBL // 40S ribosomal protein S19 gene:ENSG00000105372 // chr19 // 100 // 100 // 23 // 23 // 0 /// BC018616 // GenBank // Homo sapiens ribosomal protein S19, mRNA (cDNA clone MGC:31751 IMAGE:4867036), complete cds. // chr19 // 100 // 100 // 23 // 23 // 0
8133788	chr7	77006065	77006184	120	Peak_1399	1516	PTPN12	0	0.883186	3.03255	9.23733	3.03255	8.35414	0.1903	0.140521	0.2344	0.032138	NM_002835 // PTPN12 // protein tyrosine phosphatase, non-receptor type 12 // 7q11.23 // 5782 /// NM_001131008 // PTPN12 // protein tyrosine phosphatase, non-receptor type 12 // 7q11.23 // 5782 /// NM_001131009 // PTPN12 // protein tyrosine phosphatase, non-receptor type 12 // 7q11.23 // 5782 /// ENST00000248594 // PTPN12 // protein tyrosine phosphatase, non-receptor type 12 // 7q11.23 // 5782 ///…	NM_002835 // RefSeq // Homo sapiens protein tyrosine phosphatase, non-receptor type 12 (PTPN12), transcript variant 1, mRNA. // chr7 // 100 // 91 // 40 // 40 // 0 /// NM_001131008 // RefSeq // Homo sapiens protein tyrosine phosphatase, non-receptor type 12 (PTPN12), transcript variant 2, mRNA. // chr7 // 100 // 86 // 38 // 38 // 0 /// NM_001131009 // RefSeq // Homo sapiens protein tyrosine phosph…
8157890	chr9	127706517	127706686	170	Peak_1655	157215	PBX3	3.07574	3.74055	2.14062	10.1429	-0.93512	6.4024	0.0756	0.372688	-0.2302	0.0322721	NM_006195 // PBX3 // pre-B-cell leukemia homeobox 3 // 9q33-q34 // 5090 /// NR_024122 // PBX3 // pre-B-cell leukemia homeobox 3 // 9q33-q34 // 5090 /// NR_024123 // PBX3 // pre-B-cell leukemia homeobox 3 // 9q33-q34 // 5090 /// NM_001134778 // PBX3 // pre-B-cell leukemia homeobox 3 // 9q33-q34 // 5090 /// ENST00000373489 // PBX3 // pre-B-cell leukemia homeobox 3 // 9q33-q34 // 5090 /// ENST000003…	NM_006195 // RefSeq // Homo sapiens pre-B-cell leukemia homeobox 3 (PBX3), transcript variant 1, mRNA. // chr9 // 100 // 94 // 34 // 34 // 0 /// NR_024122 // RefSeq // Homo sapiens pre-B-cell leukemia homeobox 3 (PBX3), transcript variant 3, transcribed RNA. // chr9 // 100 // 89 // 32 // 32 // 0 /// NR_024123 // RefSeq // Homo sapiens pre-B-cell leukemia homeobox 3 (PBX3), transcript variant 4, t…
8019930	chr18	3251729	3251941	213	Peak_738	175	MRLC2	0.490964	0	2.56272	10.9865	2.07176	10.9865	0.1602	0.216886	0.2632	0.032285	NM_033546 // MYL12B // myosin, light chain 12B, regulatory // 18p11.31 // 103910 /// NM_001144946 // MYL12B // myosin, light chain 12B, regulatory // 18p11.31 // 103910 /// NM_001144944 // MYL12B // myosin, light chain 12B, regulatory // 18p11.31 // 103910 /// NM_001144945 // MYL12B // myosin, light chain 12B, regulatory // 18p11.31 // 103910 /// ENST00000400175 // MYL12B // myosin, light chain 1…	NM_033546 // RefSeq // Homo sapiens myosin, light chain 12B, regulatory (MYL12B), transcript variant 2, mRNA. // chr18 // 100 // 100 // 12 // 12 // 0 /// NM_001144946 // RefSeq // Homo sapiens myosin, light chain 12B, regulatory (MYL12B), transcript variant 4, mRNA. // chr18 // 100 // 100 // 12 // 12 // 0 /// NM_001144944 // RefSeq // Homo sapiens myosin, light chain 12B, regulatory (MYL12B), tra…
8088180	chr3	55578099	55578342	244	Peak_1027	81949	WNT5A	0.428587	0.868707	2.42356	7.82397	1.99497	6.95526	0.4443	0.109062	0.4725	0.0324485	NM_003392 // WNT5A // wingless-type MMTV integration site family, member 5A // 3p21-p14 // 7474 /// ENST00000264634 // WNT5A // wingless-type MMTV integration site family, member 5A // 3p21-p14 // 7474 /// BC064694 // WNT5A // wingless-type MMTV integration site family, member 5A // 3p21-p14 // 7474 /// ENST00000442038 // WNT5A // wingless-type MMTV integration site family, member 5A // 3p21-p14 …	NM_003392 // RefSeq // Homo sapiens wingless-type MMTV integration site family, member 5A (WNT5A), mRNA. // chr3 // 100 // 93 // 26 // 26 // 0 /// ENST00000264634 // ENSEMBL // Isoform 1 of Protein Wnt-5a gene:ENSG00000114251 // chr3 // 100 // 93 // 26 // 26 // 0 /// BC064694 // GenBank // Homo sapiens wingless-type MMTV integration site family, member 5A, mRNA (cDNA clone MGC:71588 IMAGE:3034620…
7980338	chr14	76569378	76569548	171	Peak_565	5675	C14orf4	1.2231	1.23956	2.39412	7.2026	1.17102	5.96304	-0.1118	0.269542	-0.222	0.0327336	NM_024496 // C14orf4 // chromosome 14 open reading frame 4 // 14q24.3 // 64207 /// ENST00000238647 // C14orf4 // chromosome 14 open reading frame 4 // 14q24.3 // 64207 /// BC108292 // C14orf4 // chromosome 14 open reading frame 4 // 14q24.3 // 64207	NM_024496 // RefSeq // Homo sapiens chromosome 14 open reading frame 4 (C14orf4), mRNA. // chr14 // 100 // 100 // 27 // 27 // 0 /// ENST00000238647 // ENSEMBL // Enhanced at puberty protein 1 gene:ENSG00000119669 // chr14 // 100 // 100 // 27 // 27 // 0 /// BC108292 // GenBank // Homo sapiens cDNA clone IMAGE:30338685. // chr14 // 93 // 100 // 25 // 27 // 0
7955787	chr12	52051266	52051540	275	Peak_435	8742	SP1	0.760548	1.54156	3.80447	8.06167	3.04393	6.52011	0.0094	0.533438	-0.1411	0.0328021	NM_138473 // SP1 // Sp1 transcription factor // 12q13.1 // 6667 /// NM_003109 // SP1 // Sp1 transcription factor // 12q13.1 // 6667 /// ENST00000327443 // SP1 // Sp1 transcription factor // 12q13.1 // 6667 /// ENST00000426431 // SP1 // Sp1 transcription factor // 12q13.1 // 6667 /// BC062539 // SP1 // Sp1 transcription factor // 12q13.1 // 6667	NM_138473 // RefSeq // Homo sapiens Sp1 transcription factor (SP1), transcript variant 1, mRNA. // chr12 // 100 // 100 // 33 // 33 // 0 /// NM_003109 // RefSeq // Homo sapiens Sp1 transcription factor (SP1), transcript variant 2, mRNA. // chr12 // 100 // 91 // 30 // 30 // 0 /// ENST00000327443 // ENSEMBL // Transcription factor Sp1 gene:ENSG00000185591 // chr12 // 100 // 100 // 33 // 33 // 0 /// …
8127364	chr6	58395574	58395859	286	Peak_1275	133	GUSBL2	0	0.741135	0.954299	2.79919	0.954299	2.05806	0.399	0.172356	0.5522	0.0332862	NR_003660 // GUSBL2 // glucuronidase, beta-like 2 // 6p11.2 // 375513 /// BC065547 // GUSBL2 // glucuronidase, beta-like 2 // 6p11.2 // 375513	NR_003660 // RefSeq // Homo sapiens glucuronidase, beta-like 2 (GUSBL2), non-coding RNA. // chr6 // 100 // 63 // 5 // 5 // 0 /// BC065547 // GenBank // Homo sapiens glucuronidase, beta-like 2, mRNA (cDNA clone IMAGE:6047050). // chr6 // 100 // 38 // 3 // 3 // 0
8127364	chr6	58881575	58881916	342	Peak_1276	486162	GUSBL2	50.7588	58.879	71.6906	88.5919	20.9318	29.7129	0.399	0.172356	0.5522	0.0332862	NR_003660 // GUSBL2 // glucuronidase, beta-like 2 // 6p11.2 // 375513 /// BC065547 // GUSBL2 // glucuronidase, beta-like 2 // 6p11.2 // 375513	NR_003660 // RefSeq // Homo sapiens glucuronidase, beta-like 2 (GUSBL2), non-coding RNA. // chr6 // 100 // 63 // 5 // 5 // 0 /// BC065547 // GenBank // Homo sapiens glucuronidase, beta-like 2, mRNA (cDNA clone IMAGE:6047050). // chr6 // 100 // 38 // 3 // 3 // 0
8127364	chr6	58881951	58882160	210	Peak_1277	486472	GUSBL2	28.8827	29.776	38.3401	38.4156	9.45741	8.63959	0.399	0.172356	0.5522	0.0332862	NR_003660 // GUSBL2 // glucuronidase, beta-like 2 // 6p11.2 // 375513 /// BC065547 // GUSBL2 // glucuronidase, beta-like 2 // 6p11.2 // 375513	NR_003660 // RefSeq // Homo sapiens glucuronidase, beta-like 2 (GUSBL2), non-coding RNA. // chr6 // 100 // 63 // 5 // 5 // 0 /// BC065547 // GenBank // Homo sapiens glucuronidase, beta-like 2, mRNA (cDNA clone IMAGE:6047050). // chr6 // 100 // 38 // 3 // 3 // 0
8127364	chr6	58882237	58882827	591	Peak_1278	486949	GUSBL2	27.2497	38.376	39.1769	36.6784	11.9271	-1.69759	0.399	0.172356	0.5522	0.0332862	NR_003660 // GUSBL2 // glucuronidase, beta-like 2 // 6p11.2 // 375513 /// BC065547 // GUSBL2 // glucuronidase, beta-like 2 // 6p11.2 // 375513	NR_003660 // RefSeq // Homo sapiens glucuronidase, beta-like 2 (GUSBL2), non-coding RNA. // chr6 // 100 // 63 // 5 // 5 // 0 /// BC065547 // GenBank // Homo sapiens glucuronidase, beta-like 2, mRNA (cDNA clone IMAGE:6047050). // chr6 // 100 // 38 // 3 // 3 // 0
8127364	chr6	58884161	58888124	3964	Peak_1279	490559	GUSBL2	172.059	210.574	232.8	246.267	60.7418	35.6924	0.399	0.172356	0.5522	0.0332862	NR_003660 // GUSBL2 // glucuronidase, beta-like 2 // 6p11.2 // 375513 /// BC065547 // GUSBL2 // glucuronidase, beta-like 2 // 6p11.2 // 375513	NR_003660 // RefSeq // Homo sapiens glucuronidase, beta-like 2 (GUSBL2), non-coding RNA. // chr6 // 100 // 63 // 5 // 5 // 0 /// BC065547 // GenBank // Homo sapiens glucuronidase, beta-like 2, mRNA (cDNA clone IMAGE:6047050). // chr6 // 100 // 38 // 3 // 3 // 0
7926123	chr10	10350843	10350942	100	Peak_111	94794	TCEB1P3	2.09151	1.05982	1.36465	11.0848	-0.726858	10.025	-0.2646	0.192014	0.389	0.0349913	---	ENST00000439303 // ENSEMBL // cdna:pseudogene chromosome:GRCh37:10:10216193:10216540:1 gene:ENSG00000229919 // chr10 // 100 // 100 // 24 // 24 // 0
7912956	chr1	17640899	17641005	107	Peak_3	2245	RCC2	2.93202	1.98098	4.25124	11.5107	1.31922	9.52971	-0.0698	0.30474	-0.1552	0.0351865	NM_001136204 // RCC2 // regulator of chromosome condensation 2 // 1p36.13 // 55920 /// NM_018715 // RCC2 // regulator of chromosome condensation 2 // 1p36.13 // 55920 /// ENST00000375433 // RCC2 // regulator of chromosome condensation 2 // 1p36.13 // 55920 /// ENST00000375436 // RCC2 // regulator of chromosome condensation 2 // 1p36.13 // 55920 /// AJ421269 // RCC2 // regulator of chromosome cond…	NM_001136204 // RefSeq // Homo sapiens regulator of chromosome condensation 2 (RCC2), transcript variant 2, mRNA. // chr1 // 100 // 97 // 28 // 28 // 0 /// NM_018715 // RefSeq // Homo sapiens regulator of chromosome condensation 2 (RCC2), transcript variant 1, mRNA. // chr1 // 100 // 93 // 27 // 27 // 0 /// ENST00000375433 // ENSEMBL // Protein RCC2 gene:ENSG00000179051 // chr1 // 100 // 97 // 28…
8107164	chr5	102483695	102484026	332	Peak_1193	94	HISPPD1	1.88991	0.638447	3.1513	8.34698	1.26138	7.70854	0.1911	0.126981	0.2158	0.0352349	NM_015216 // HISPPD1 // histidine acid phosphatase domain containing 1 // 5q21.1 // 23262 /// ENST00000321521 // HISPPD1 // histidine acid phosphatase domain containing 1 // 5q21.1 // 23262 /// ENST00000414217 // HISPPD1 // histidine acid phosphatase domain containing 1 // 5q21.1 // 23262 /// BC024591 // HISPPD1 // histidine acid phosphatase domain containing 1 // 5q21.1 // 23262 /// ENST00000358…	NM_015216 // RefSeq // Homo sapiens histidine acid phosphatase domain containing 1 (HISPPD1), mRNA. // chr5 // 100 // 90 // 28 // 28 // 0 /// ENST00000321521 // ENSEMBL // Isoform 2 of Inositol hexakisphosphate and diphosphoinositol-pentakisphosphate kinase 2 gene:ENSG00000145725 // chr5 // 100 // 97 // 30 // 30 // 0 /// ENST00000414217 // ENSEMBL // Isoform 2 of Inositol hexakisphosphate and dip…
7954997	chr12	43895948	43896152	205	Peak_414	114	ANO6	0.510123	2.06795	4.21599	9.31243	3.70586	7.24448	0.1443	0.115414	-0.1551	0.0355517	NM_001025356 // ANO6 // anoctamin 6 // 12q12 // 196527 /// NM_001142678 // ANO6 // anoctamin 6 // 12q12 // 196527 /// NM_001142679 // ANO6 // anoctamin 6 // 12q12 // 196527 /// NM_001142680 // ANO6 // anoctamin 6 // 12q12 // 196527 /// ENST00000320560 // ANO6 // anoctamin 6 // 12q12 // 196527 /// ENST00000441606 // ANO6 // anoctamin 6 // 12q12 // 196527 /// ENST00000425752 // ANO6 // anoctamin 6 …	NM_001025356 // RefSeq // Homo sapiens anoctamin 6 (ANO6), transcript variant 1, mRNA. // chr12 // 100 // 100 // 26 // 26 // 0 /// NM_001142678 // RefSeq // Homo sapiens anoctamin 6 (ANO6), transcript variant 2, mRNA. // chr12 // 100 // 96 // 25 // 25 // 0 /// NM_001142679 // RefSeq // Homo sapiens anoctamin 6 (ANO6), transcript variant 3, mRNA. // chr12 // 100 // 81 // 21 // 21 // 0 /// NM_00114…
7908097	chr1	181707632	181708004	373	Peak_83	338	SMG7	4.4858	1.70481	5.60981	22.6187	1.12401	20.9139	0.2586	0.0319295	0.1432	0.0370314	NM_173156 // SMG7 // Smg-7 homolog, nonsense mediated mRNA decay factor (C. elegans) // 1q25 // 9887 /// NM_201568 // SMG7 // Smg-7 homolog, nonsense mediated mRNA decay factor (C. elegans) // 1q25 // 9887 /// NM_201569 // SMG7 // Smg-7 homolog, nonsense mediated mRNA decay factor (C. elegans) // 1q25 // 9887 /// ENST00000347615 // SMG7 // Smg-7 homolog, nonsense mediated mRNA decay factor (C. el…	NM_173156 // RefSeq // Homo sapiens Smg-7 homolog, nonsense mediated mRNA decay factor (C. elegans) (SMG7), transcript variant 1, mRNA. // chr1 // 100 // 97 // 33 // 33 // 0 /// NM_201568 // RefSeq // Homo sapiens Smg-7 homolog, nonsense mediated mRNA decay factor (C. elegans) (SMG7), transcript variant 2, mRNA. // chr1 // 100 // 94 // 32 // 32 // 0 /// NM_201569 // RefSeq // Homo sapiens Smg-7 h…
7934812	chr10	88257254	88257431	178	Peak_191	14110	WAPAL	1.7625	0	1.78886	10.725	0.0263595	10.725	0.0589	0.335866	0.1461	0.037174	NM_015045 // WAPAL // wings apart-like homolog (Drosophila) // 10q23.2 // 23063 /// ENST00000298767 // WAPAL // wings apart-like homolog (Drosophila) // 10q23.2 // 23063 /// AB065003 // WAPAL // wings apart-like homolog (Drosophila) // 10q23.2 // 23063 /// BC150269 // WAPAL // wings apart-like homolog (Drosophila) // 10q23.2 // 23063 /// BC140858 // WAPAL // wings apart-like homolog (Drosophila) …	NM_015045 // RefSeq // Homo sapiens wings apart-like homolog (Drosophila) (WAPAL), mRNA. // chr10 // 100 // 100 // 32 // 32 // 0 /// ENST00000298767 // ENSEMBL // Isoform 1 of Wings apart-like protein homolog gene:ENSG00000062650 // chr10 // 100 // 100 // 32 // 32 // 0 /// AB065003 // GenBank // Homo sapiens hWAPL mRNA for mammalian homolog of wings apart-like protein, complete cds. // chr10 // 1…
8119444	chr6	41612755	41612936	182	Peak_1269	9196	FOXP4	6.89507	0.58232	2.24942	7.78237	-4.64565	7.20005	0.0597	0.333551	-0.1469	0.0371803	NM_001012426 // FOXP4 // forkhead box P4 // 6p21.1 // 116113 /// NM_001012427 // FOXP4 // forkhead box P4 // 6p21.1 // 116113 /// NM_138457 // FOXP4 // forkhead box P4 // 6p21.1 // 116113 /// ENST00000373057 // FOXP4 // forkhead box P4 // 6p21.1 // 116113 /// ENST00000373060 // FOXP4 // forkhead box P4 // 6p21.1 // 116113 /// ENST00000373063 // FOXP4 // forkhead box P4 // 6p21.1 // 116113 /// ENS…	NM_001012426 // RefSeq // Homo sapiens forkhead box P4 (FOXP4), transcript variant 1, mRNA. // chr6 // 100 // 100 // 26 // 26 // 0 /// NM_001012427 // RefSeq // Homo sapiens forkhead box P4 (FOXP4), transcript variant 3, mRNA. // chr6 // 100 // 100 // 26 // 26 // 0 /// NM_138457 // RefSeq // Homo sapiens forkhead box P4 (FOXP4), transcript variant 2, mRNA. // chr6 // 100 // 96 // 25 // 25 // 0 //…
8174253	chrX	102828732	102828837	106	Peak_1744	601	MORF4L2	0	0	0.858269	13.3622	0.858269	13.3622	0.2168	0.0561736	0.1606	0.0372925	NM_001142418 // MORF4L2 // mortality factor 4 like 2 // Xq22 // 9643 /// NM_001142422 // MORF4L2 // mortality factor 4 like 2 // Xq22 // 9643 /// NM_001142428 // MORF4L2 // mortality factor 4 like 2 // Xq22 // 9643 /// NM_001142429 // MORF4L2 // mortality factor 4 like 2 // Xq22 // 9643 /// NM_001142432 // MORF4L2 // mortality factor 4 like 2 // Xq22 // 9643 /// NM_012286 // MORF4L2 // mortality …	NM_001142418 // RefSeq // Homo sapiens mortality factor 4 like 2 (MORF4L2), transcript variant 1, mRNA. // chrX // 100 // 96 // 22 // 22 // 0 /// NM_001142422 // RefSeq // Homo sapiens mortality factor 4 like 2 (MORF4L2), transcript variant 6, mRNA. // chrX // 100 // 96 // 22 // 22 // 0 /// NM_001142428 // RefSeq // Homo sapiens mortality factor 4 like 2 (MORF4L2), transcript variant 12, mRNA. //…
[truncated: 1,295 more rows]
